# Supplementary material for: Coordinated inflammation and immune response transcriptional regulation in breast cancer molecular subtypes
Source: Front Immunol. 2024 Jun 25;15:1357726. doi: 10.3389/fimmu.2024.1357726 (PMC11231215; doi:10.3389/fimmu.2024.1357726)
Supplement: Supplementary file 5 [file Table_2.xlsx]

## Sheet: Hoja 1 - Supplementary_Table_2
Supplementary_Table_2
	Basal_102	Basal_104	Basal_110	Basal_112	Basal_115	Basal_134	Basal_137	Basal_156	Basal_157	Basal_184	Basal_49	Basal_78	Basal_96	Her2_104	Her2_107	Her2_111	Her2_126	Her2_127	Her2_133	Her2_136	Her2_143	Her2_166	Her2_228	Her2_77	Her2_88	Her2_93	LumA_111	LumA_112	LumA_114	LumA_122	LumA_125	LumA_131	LumA_143	LumA_160	LumA_178	LumA_40	LumA_75	LumA_80	LumA_83	LumA_84	LumA_98	LumB_111	LumB_116	LumB_119	LumB_120	LumB_130	LumB_134	LumB_161	LumB_175
Basal_102	1	0	0	0	0	0	0	0	0	0	0	0	0	0	0.8125	0	0	0	0	0	0	0	0	0	0	0	0	0	0	0	0	0	0	0	0	0	0	0	0	0	0.742857	0.8	0	0	0	0	0	0	0
Basal_104	0	1	0	0	0	0	0	0	0	0	0	0	0	0	0	0	0	0	0	0	0	0	0.0294118	0	0.5	0	0	0	0	0	0	0	0	0	0	0	0	0	0.413043	0	0	0	0	0	0	0	0	0	0
Basal_110	0	0	1	0	0	0	0	0	0	0	0	0	0	0	0	0.0217391	0	0	0	0	0	0	0	0	0	0.333333	0	0	0.555556	0	0	0	0	0.0322581	0	0	0	0	0	0	0	0	0.576923	0	0	0	0	0	0
Basal_112	0	0	0	1	0	0	0	0	0	0	0	0	0	0	0	0	0	0	0.025	0.025641	0	0	0	0	0	0.0169492	0	0	0	0	0	0	0	0	0	0	0.0136986	0	0.015625	0	0	0	0	0	0	0	0	0	0
Basal_115	0	0	0	0	1	0	0	0	0	0	0	0	0	0	0	0	0.0571429	0	0.0263158	0	0	0	0	0.192982	0	0	0	0	0	0	0	0.0243902	0	0	0	0	0.220339	0	0	0	0	0	0	0	0	0	0	0.03125	0
Basal_134	0	0	0	0	0	1	0	0	0	0	0	0	0	0	0	0	0.208333	0.0714286	0	0	0	0	0	0	0	0	0.114286	0	0	0	0	0	0	0	0	0	0	0	0	0	0	0	0	0	0	0	0	0.190476	0
Basal_137	0	0	0	0	0	0	1	0	0	0	0	0	0	0	0	0	0	0.625	0	0	0	0	0	0	0	0	0.458333	0	0	0	0	0	0	0	0	0	0	0	0	0	0	0	0	0	0	0.647059	0	0	0
Basal_156	0	0	0	0	0	0	0	1	0	0	0	0	0	0	0	0	0	0	0	0	0	0	0	0	0	0	0	0	0	0	0	0	0	0	0	0	0	0	0	0	0	0	0	0	0.107143	0	0	0	0
Basal_157	0	0	0	0	0	0	0	0	1	0	0	0	0	0	0	0	0	0	0	0	0	0	0	0	0	0	0	0	0	0	0	0	0	0	0	0.0106383	0	0	0	0	0	0	0	0	0	0	0	0	0
Basal_184	0	0	0	0	0	0	0	0	0	1	0	0	0	0	0	0	0	0	0	0	0	0	0	0	0	0	0	0	0	0	0	0	0	0	0	0	0	0	0	0	0	0	0	0	0	0	0	0	0
Basal_49	0	0	0	0	0	0	0	0	0	0	1	0	0	0	0	0.240964	0	0	0	0	0.0114943	0	0	0	0	0.131313	0	0	0	0	0.134146	0.0105263	0	0	0	0	0	0.171429	0	0.0172414	0	0	0.0104167	0	0	0	0	0	0
Basal_78	0	0	0	0	0	0	0	0	0	0	0	1	0	0.0147059	0	0	0	0	0	0	0	0	0	0.3125	0	0	0	0	0	0	0	0	0	0.0204082	0	0	0.313433	0	0	0	0	0	0	0	0	0	0	0.0208333	0
Basal_96	0	0	0	0	0	0	0	0	0	0	0	0	1	0.5	0	0	0	0	0	0	0	0	0	0	0	0	0	0.485714	0	0.0243902	0	0	0	0	0	0	0.0128205	0.0133333	0	0	0	0	0	0.470588	0	0	0	0	0
Her2_104	0	0	0	0	0	0	0	0	0	0	0	0.0147059	0.5	1	0	0	0	0	0	0	0	0	0	0	0	0	0	0.405405	0	0.0243902	0	0	0	0	0	0	0	0	0.0144928	0	0	0	0	0.515152	0	0	0	0	0
Her2_107	0.8125	0	0	0	0	0	0	0	0	0	0	0	0	0	1	0	0	0	0	0	0	0	0	0	0	0	0	0	0	0	0	0	0	0	0	0	0	0	0	0	0.702703	0.75	0	0	0	0	0	0	0
Her2_111	0	0	0.0217391	0	0	0	0	0	0	0	0.240964	0	0	0	0	1	0	0	0	0	0	0	0	0	0	0	0	0	0	0	0	0	0	0	0	0	0	0.2	0	0	0	0	0	0	0	0	0	0	0
Her2_126	0	0	0	0	0.0571429	0.208333	0	0	0	0	0	0	0	0	0	0	1	0	0	0	0	0	0	0	0	0	0	0	0	0	0	0	0	0	0	0	0	0	0.0188679	0	0	0	0	0	0	0	0	0.333333	0
Her2_127	0	0	0	0	0	0.0714286	0.625	0	0	0	0	0	0	0	0	0	0	1	0	0	0	0	0	0	0	0	0.444444	0	0	0	0	0	0	0	0	0	0	0	0	0	0	0	0	0	0	0.6	0	0	0
Her2_133	0	0	0	0.025	0.0263158	0	0	0	0	0	0	0	0	0	0	0	0	0	1	0	0	0	0	0	0	0	0	0	0	0	0	0	0	0	0	0	0	0	0	0	0	0	0	0	0	0	0	0	0
Her2_136	0	0	0	0.025641	0	0	0	0	0	0	0	0	0	0	0	0	0	0	0	1	0	0	0	0	0	0	0	0	0	0	0	0	0	0	0	0	0	0.0892857	0.0185185	0	0	0	0	0	0	0	0	0	0
Her2_143	0	0	0	0	0	0	0	0	0	0	0.0114943	0	0	0	0	0	0	0	0	0	1	0	0	0	0	0	0	0	0	0	0	0	0.210526	0	0	0	0	0	0	0	0	0	0	0	0	0	0.277778	0	0
Her2_166	0	0	0	0	0	0	0	0	0	0	0	0	0	0	0	0	0	0	0	0	0	1	0	0	0	0	0	0	0	0	0	0	0	0	0	0	0	0	0	0	0	0	0	0	0	0	0	0	0
Her2_228	0	0.0294118	0	0	0	0	0	0	0	0	0	0	0	0	0	0	0	0	0	0	0	0	1	0	0	0	0	0	0	0	0	0	0	0	0	0	0	0	0	0	0	0	0	0	0	0	0	0	0
Her2_77	0	0	0	0	0.192982	0	0	0	0	0	0	0.3125	0	0	0	0	0	0	0	0	0	0	0	1	0	0	0	0	0	0	0	0	0.0178571	0	0	0	0.540984	0	0	0	0	0	0	0	0	0	0.0178571	0.0185185	0
Her2_88	0	0.5	0	0	0	0	0	0	0	0	0	0	0	0	0	0	0	0	0	0	0	0	0	0	1	0	0	0	0	0	0	0	0	0	0	0	0	0.0120482	0.444444	0	0	0	0	0	0	0	0	0	0
Her2_93	0	0	0.333333	0.0169492	0	0	0	0	0	0	0.131313	0	0	0	0	0	0	0	0	0	0	0	0	0	0	1	0	0	0.272727	0	0.186047	0.0588235	0	0	0	0	0	0	0	0	0	0	0.27907	0	0	0	0	0	0
LumA_111	0	0	0	0	0	0.114286	0.458333	0	0	0	0	0	0	0	0	0	0	0.444444	0	0	0	0	0	0	0	0	1	0	0	0	0	0	0	0	0	0	0	0	0	0	0	0	0	0	0	0.518519	0	0.0967742	0
LumA_112	0	0	0	0	0	0	0	0	0	0	0	0	0.485714	0.405405	0	0	0	0	0	0	0	0	0	0	0	0	0	1	0	0	0	0	0	0	0	0	0	0	0	0	0	0	0	0.5	0	0	0	0	0
LumA_114	0	0	0.555556	0	0	0	0	0	0	0	0	0	0	0	0	0	0	0	0	0	0	0	0	0	0	0.272727	0	0	1	0	0	0	0	0	0	0	0	0	0	0	0	0	0.576923	0	0	0	0	0	0
LumA_122	0	0	0	0	0	0	0	0	0	0	0	0	0.0243902	0.0243902	0	0	0	0	0	0	0	0	0	0	0	0	0	0	0	1	0	0	0	0	0	0	0	0	0	0	0	0	0	0	0	0	0	0	0
LumA_125	0	0	0	0	0	0	0	0	0	0	0.134146	0	0	0	0	0	0	0	0	0	0	0	0	0	0	0.186047	0	0	0	0	1	0	0	0	0	0	0	0	0	0	0	0	0	0	0	0	0	0	0
LumA_131	0	0	0	0	0.0243902	0	0	0	0	0	0.0105263	0	0	0	0	0	0	0	0	0	0	0	0	0	0	0.0588235	0	0	0	0	0	1	0	0	0	0	0	0	0	0	0	0	0	0	0	0	0	0	0
LumA_143	0	0	0	0	0	0	0	0	0	0	0	0	0	0	0	0	0	0	0	0	0.210526	0	0	0.0178571	0	0	0	0	0	0	0	0	1	0	0	0	0	0	0	0	0	0	0	0	0	0	0.5	0	0
LumA_160	0	0	0.0322581	0	0	0	0	0	0	0	0	0.0204082	0	0	0	0	0	0	0	0	0	0	0	0	0	0	0	0	0	0	0	0	0	1	0	0	0	0	0	0	0	0	0	0	0	0	0	0	0
LumA_178	0	0	0	0	0	0	0	0	0	0	0	0	0	0	0	0	0	0	0	0	0	0	0	0	0	0	0	0	0	0	0	0	0	0	1	0	0	0	0	0	0	0	0	0	0	0	0	0	0
LumA_40	0	0	0	0	0	0	0	0	0.0106383	0	0	0	0	0	0	0	0	0	0	0	0	0	0	0	0	0	0	0	0	0	0	0	0	0	0	1	0	0	0	0	0	0	0	0	0	0	0	0	0
LumA_75	0	0	0	0.0136986	0.220339	0	0	0	0	0	0	0.313433	0.0128205	0	0	0	0	0	0	0	0	0	0	0.540984	0	0	0	0	0	0	0	0	0	0	0	0	1	0	0	0	0	0	0	0	0	0	0	0.0172414	0
LumA_80	0	0	0	0	0	0	0	0	0	0	0.171429	0	0.0133333	0	0	0.2	0	0	0	0.0892857	0	0	0	0	0.0120482	0	0	0	0	0	0	0	0	0	0	0	0	1	0	0	0	0	0	0	0	0	0	0	0
LumA_83	0	0.413043	0	0.015625	0	0	0	0	0	0	0	0	0	0.0144928	0	0	0.0188679	0	0	0.0185185	0	0	0	0	0.444444	0	0	0	0	0	0	0	0	0	0	0	0	0	1	0	0	0	0	0	0	0	0	0.0204082	0
LumA_84	0	0	0	0	0	0	0	0	0	0	0.0172414	0	0	0	0	0	0	0	0	0	0	0	0	0	0	0	0	0	0	0	0	0	0	0	0	0	0	0	0	1	0	0	0	0	0.319149	0	0	0	0
LumA_98	0.742857	0	0	0	0	0	0	0	0	0	0	0	0	0	0.702703	0	0	0	0	0	0	0	0	0	0	0	0	0	0	0	0	0	0	0	0	0	0	0	0	0	1	0.685714	0	0	0	0	0	0	0
LumB_111	0.8	0	0	0	0	0	0	0	0	0	0	0	0	0	0.75	0	0	0	0	0	0	0	0	0	0	0	0	0	0	0	0	0	0	0	0	0	0	0	0	0	0.685714	1	0	0	0	0	0	0	0
LumB_116	0	0	0.576923	0	0	0	0	0	0	0	0.0104167	0	0	0	0	0	0	0	0	0	0	0	0	0	0	0.27907	0	0	0.576923	0	0	0	0	0	0	0	0	0	0	0	0	0	1	0	0	0	0	0	0
LumB_119	0	0	0	0	0	0	0	0	0	0	0	0	0.470588	0.515152	0	0	0	0	0	0	0	0	0	0	0	0	0	0.5	0	0	0	0	0	0	0	0	0	0	0	0	0	0	0	1	0	0	0	0	0
LumB_120	0	0	0	0	0	0	0	0.107143	0	0	0	0	0	0	0	0	0	0	0	0	0	0	0	0	0	0	0	0	0	0	0	0	0	0	0	0	0	0	0	0.319149	0	0	0	0	1	0	0	0	0
LumB_130	0	0	0	0	0	0	0.647059	0	0	0	0	0	0	0	0	0	0	0.6	0	0	0	0	0	0	0	0	0.518519	0	0	0	0	0	0	0	0	0	0	0	0	0	0	0	0	0	0	1	0	0	0
LumB_134	0	0	0	0	0	0	0	0	0	0	0	0	0	0	0	0	0	0	0	0	0.277778	0	0	0.0178571	0	0	0	0	0	0	0	0	0.5	0	0	0	0	0	0	0	0	0	0	0	0	0	1	0	0
LumB_161	0	0	0	0	0.03125	0.190476	0	0	0	0	0	0.0208333	0	0	0	0	0.333333	0	0	0	0	0	0	0.0185185	0	0	0.0967742	0	0	0	0	0	0	0	0	0	0.0172414	0	0.0204082	0	0	0	0	0	0	0	0	1	0
LumB_175	0	0	0	0	0	0	0	0	0	0	0	0	0	0	0	0	0	0	0	0	0	0	0	0	0	0	0	0	0	0	0	0	0	0	0	0	0	0	0	0	0	0	0	0	0	0	0	0	1
LumB_69	0	0	0	0.0116279	0.197183	0	0	0	0	0	0	0.311688	0	0.010989	0	0	0	0	0	0	0	0	0	0.486111	0	0	0	0	0	0	0	0	0	0	0	0	0.520548	0	0	0	0	0	0	0	0	0	0	0	0
LumB_70	0	0.0125	0.0266667	0	0	0	0	0	0	0	0.357143	0.0215054	0	0	0	0.242424	0	0	0	0.0441176	0	0	0	0	0	0.1375	0	0	0	0	0.180328	0	0	0	0	0	0	0.228916	0	0	0	0	0	0	0	0	0	0	0
LumB_85	0	0	0.0153846	0.22807	0	0	0	0	0	0	0.0517241	0	0.0135135	0	0	0	0	0	0.0517241	0.0169492	0	0	0	0	0	0.025641	0	0	0	0	0.0166667	0.015873	0	0	0	0	0	0.0111111	0.0119048	0.0117647	0	0	0	0	0	0	0	0	0
LumB_93	0	0.511111	0	0	0	0	0	0	0	0	0	0	0	0.0138889	0	0	0	0	0	0	0	0	0.0192308	0	0.528302	0	0	0	0	0	0	0	0	0	0	0	0	0	0.482143	0	0	0	0	0	0	0	0	0	0
Normal_10	0	0	0	0	0	0	0	0.05	0	0	0.00520833	0	0	0	0	0	0	0	0.00763359	0	0	0	0	0	0	0	0	0	0	0	0	0	0	0	0	0.005	0	0	0	0.129496	0	0	0	0	0.132231	0	0	0	0
Normal_13	0	0	0	0	0	0	0	0	0	0	0	0	0	0	0	0	0	0	0	0	0	0	0	0	0	0	0	0	0	0	0	0	0	0	0.010989	0	0	0	0	0	0	0	0	0	0	0	0	0	0
Normal_21	0	0.0111111	0.0235294	0.0111111	0	0	0	0	0	0	0.211864	0	0	0	0	0.0823529	0	0	0	0.0384615	0	0	0	0	0.00970874	0.147727	0	0	0	0	0.108108	0.0625	0.012987	0.0547945	0	0	0.00877193	0.0566038	0.00952381	0	0	0	0	0	0	0	0.012987	0	0
Normal_26	0	0.339623	0	0	0	0	0.0178571	0	0	0	0	0	0	0	0	0	0	0.0166667	0	0	0	0	0.0181818	0	0.4	0	0.0144928	0	0	0	0	0	0	0	0	0	0	0.010989	0.30303	0	0	0	0	0	0	0.016129	0	0	0
Normal_283	0	0	0	0	0	0	0	0	0	0	0	0	0	0	0	0	0	0	0	0	0	0	0	0	0	0	0	0	0	0	0	0	0	0	0	0	0	0	0	0	0	0	0	0	0	0	0	0	0
Normal_392	0	0	0	0	0	0	0.105263	0	0	0	0	0	0	0	0	0	0	0.0416667	0	0	0	0	0	0	0	0	0.0625	0	0	0	0	0	0	0	0	0	0	0	0	0	0	0	0	0	0	0.08	0	0	0
Normal_56	0	0	0	0	0	0	0	0	0	0	0	0	0	0	0	0	0	0	0	0	0	0	0	0	0	0	0	0	0	0.193548	0	0	0	0	0	0	0	0	0	0	0	0	0	0	0	0	0	0	0
Normal_58	0	0	0	0	0.136364	0	0	0	0	0	0	0.245283	0	0	0	0	0	0	0	0	0	0	0	0.263158	0	0	0	0	0	0	0	0	0	0	0	0	0.266667	0	0	0	0	0	0	0	0	0	0	0	0
Normal_61	0	0	0	0	0	0	0	0	0	0	0	0.0172414	0.428571	0.351351	0	0	0	0	0	0	0	0	0	0.015625	0	0	0	0.4	0	0.0322581	0	0	0	0	0	0	0.0147059	0	0	0	0	0	0	0.37931	0	0	0	0	0
Normal_86	0	0	0.681818	0	0	0	0	0	0	0	0	0	0.0222222	0.0222222	0	0	0	0	0	0	0	0	0	0	0	0.307692	0	0	0.681818	0	0	0	0	0	0	0	0	0	0	0	0	0	0.714286	0.0285714	0	0	0	0	0
Normal_88	0	0	0	0	0	0	0	0	0	0	0	0	0	0	0	0	0	0	0	0	0	0	0	0	0	0	0	0	0	0	0	0	0	0	0	0	0	0	0	0	0	0	0	0	0	0	0	0	0
Normal_97	0.393939	0	0	0	0	0	0	0	0	0	0	0	0	0	0.371429	0	0	0	0	0	0	0	0	0	0	0	0	0	0	0	0	0	0	0	0	0	0	0	0	0	0.342105	0.419355	0	0	0	0	0	0	0
[truncated: 16 more columns]
