# Supplementary material for: Coordinated inflammation and immune response transcriptional regulation in breast cancer molecular subtypes
Source: Front Immunol. 2024 Jun 25;15:1357726. doi: 10.3389/fimmu.2024.1357726 (PMC11231215; doi:10.3389/fimmu.2024.1357726)
Supplement: Supplementary file 6 [file Table_3.xlsx]

## Sheet: Hoja 1 - Supplementary_Table_3
Supplementary_Table_3
Item	Occurences	Present In
ADAM6	5	Basal_96, Her2_104, LumA_112, LumB_119, Normal_61
C1QA	5	Basal_49, Her2_93, LumA_125, LumB_70, Normal_21
C1QB	5	Basal_49, Her2_93, LumA_125, LumB_70, Normal_21
C1QC	5	Basal_49, Her2_93, LumA_125, LumB_70, Normal_21
C3AR1	5	Basal_49, Her2_93, LumA_125, LumB_70, Normal_21
CCL5	5	Basal_115, Her2_77, LumA_75, LumB_69, Normal_58
CCR1	5	Basal_49, Her2_111, LumA_80, LumB_70, Normal_21
CD2	5	Basal_78, Her2_77, LumA_75, LumB_69, Normal_58
CD3D	5	Basal_78, Her2_77, LumA_75, LumB_69, Normal_58
CD3E	5	Basal_78, Her2_77, LumA_75, LumB_69, Normal_58
CD74	5	Basal_110, Her2_93, LumA_114, LumB_116, Normal_86
CD79A	5	Basal_96, Her2_104, LumA_112, LumB_119, Normal_61
CD86	5	Basal_49, Her2_111, LumA_80, LumB_70, Normal_21
CD8A	5	Basal_115, Her2_77, LumA_75, LumB_69, Normal_58
CIITA	5	Basal_110, Her2_93, LumA_114, LumB_116, Normal_86
CMPK2	5	Basal_104, Her2_88, LumA_83, LumB_93, Normal_26
CXCR3	5	Basal_78, Her2_77, LumA_75, LumB_69, Normal_58
DDX60	5	Basal_104, Her2_88, LumA_83, LumB_93, Normal_26
DERL3	5	Basal_96, Her2_104, LumA_112, LumB_119, Normal_61
EPSTI1	5	Basal_104, Her2_88, LumA_83, LumB_93, Normal_26
FCER1G	5	Basal_49, Her2_111, LumA_80, LumB_70, Normal_21
FCGR2A	5	Basal_49, Her2_93, LumA_125, LumB_70, Normal_21
HIST1H1C	5	Basal_102, Her2_107, LumA_98, LumB_111, Normal_97
HIST1H2AC	5	Basal_102, Her2_107, LumA_98, LumB_111, Normal_97
HIST1H2AD	5	Basal_102, Her2_107, LumA_98, LumB_111, Normal_97
HIST1H2AE	5	Basal_102, Her2_107, LumA_98, LumB_111, Normal_97
HIST1H2BG	5	Basal_102, Her2_107, LumA_98, LumB_111, Normal_97
HIST1H2BJ	5	Basal_102, Her2_107, LumA_98, LumB_111, Normal_97
HIST1H2BK	5	Basal_102, Her2_107, LumA_98, LumB_111, Normal_97
HIST1H3D	5	Basal_102, Her2_107, LumA_98, LumB_111, Normal_97
HIST1H3H	5	Basal_102, Her2_107, LumA_98, LumB_111, Normal_97
HIST1H4H	5	Basal_102, Her2_107, LumA_98, LumB_111, Normal_97
HIST2H2AA3	5	Basal_102, Her2_107, LumA_98, LumB_111, Normal_97
HIST2H2BE	5	Basal_102, Her2_107, LumA_98, LumB_111, Normal_97
HIST2H4A	5	Basal_102, Her2_107, LumA_98, LumB_111, Normal_97
HLA-A	5	Basal_137, Her2_127, LumA_111, LumB_130, Normal_26
HLA-B	5	Basal_137, Her2_127, LumA_111, LumB_130, Normal_392
HLA-DMA	5	Basal_110, Her2_93, LumA_114, LumB_116, Normal_86
HLA-DMB	5	Basal_110, Her2_93, LumA_114, LumB_116, Normal_86
HLA-DOA	5	Basal_110, Her2_93, LumA_114, LumB_116, Normal_86
HLA-DPA1	5	Basal_110, Her2_93, LumA_114, LumB_116, Normal_86
HLA-DPB1	5	Basal_110, Her2_93, LumA_114, LumB_116, Normal_86
HLA-DQA1	5	Basal_110, Her2_93, LumA_114, LumB_116, Normal_86
HLA-DQB1	5	Basal_110, Her2_93, LumA_114, LumB_116, Normal_86
HLA-DRA	5	Basal_110, Her2_93, LumA_114, LumB_116, Normal_86
HLA-DRB1	5	Basal_110, Her2_93, LumA_114, LumB_116, Normal_86
HLA-DRB5	5	Basal_110, Her2_93, LumA_114, LumB_116, Normal_86
IFI44	5	Basal_104, Her2_88, LumA_83, LumB_93, Normal_26
IFI6	5	Basal_104, Her2_88, LumA_83, LumB_93, Normal_26
IFIH1	5	Basal_104, Her2_88, LumA_83, LumB_93, Normal_26
IFIT3	5	Basal_104, Her2_88, LumA_83, LumB_93, Normal_26
IFIT5	5	Basal_104, Her2_88, LumA_83, LumB_93, Normal_26
IGJ	5	Basal_96, Her2_104, LumA_112, LumB_119, Normal_61
IL2RG	5	Basal_78, Her2_77, LumA_75, LumB_69, Normal_61
ISG15	5	Basal_104, Her2_88, LumA_83, LumB_93, Normal_26
LCK	5	Basal_78, Her2_77, LumA_75, LumB_69, Normal_58
MEI1	5	Basal_96, Her2_104, LumA_112, LumB_119, Normal_61
MS4A6A	5	Basal_49, Her2_93, LumA_125, LumB_70, Normal_21
MX1	5	Basal_104, Her2_88, LumA_83, LumB_93, Normal_26
MZB1	5	Basal_96, Her2_104, LumA_112, LumB_119, Normal_61
NUGGC	5	Basal_96, Her2_104, LumA_112, LumB_119, Normal_61
OAS1	5	Basal_104, Her2_88, LumA_83, LumB_93, Normal_26
OAS3	5	Basal_104, Her2_88, LumA_83, LumB_93, Normal_26
OASL	5	Basal_104, Her2_88, LumA_83, LumB_93, Normal_26
PIM2	5	Basal_96, Her2_104, LumA_112, LumB_119, Normal_61
RSAD2	5	Basal_104, Her2_88, LumA_83, LumB_93, Normal_26
SIGLEC1	5	Basal_104, Her2_88, LumA_83, LumB_93, Normal_21
1	5	Basal_78, Her2_77, LumA_75, LumB_69, Normal_58
SLA2	5	Basal_115, Her2_77, LumA_75, LumB_69, Normal_58
SLAMF7	5	Basal_96, Her2_104, LumA_112, LumB_119, Normal_61
SLCO2B1	5	Basal_49, Her2_93, LumA_125, LumB_70, Normal_21
THEMIS	5	Basal_78, Her2_77, LumA_75, LumB_69, Normal_58
TNFRSF17	5	Basal_96, Her2_104, LumA_112, LumB_119, Normal_61
TRAT1	5	Basal_78, Her2_77, LumA_75, LumB_69, Normal_58
TYROBP	5	Basal_49, Her2_111, LumA_80, LumB_70, Normal_21
UBASH3A	5	Basal_78, Her2_77, LumA_75, LumB_69, Normal_58
1	5	Basal_104, Her2_88, LumA_83, LumB_93, Normal_26
AIF1	4	Basal_49, Her2_93, LumB_70, Normal_21
CD247	4	Basal_78, Her2_77, LumA_75, LumB_69
CD27	4	Basal_96, Her2_104, LumB_119, Normal_61
CD3G	4	Basal_115, LumA_75, LumB_69, Normal_58
CD6	4	Basal_78, Her2_77, LumB_69, Normal_58
CD68	4	Basal_49, Her2_111, LumA_80, LumB_70
CD8B	4	Basal_115, Her2_77, LumA_75, LumB_69
CD96	4	Basal_78, Her2_77, LumA_75, LumB_69
CXCR6	4	Basal_78, LumA_75, LumB_69, Normal_58
DDX58	4	Basal_104, Her2_88, LumB_93, Normal_26
EOMES	4	Basal_115, Her2_77, LumA_75, LumB_69
FAM46C	4	Basal_96, Her2_104, LumA_112, LumB_119
FERMT3	4	Basal_49, Her2_111, LumA_80, LumB_70
FPR3	4	Basal_49, Her2_111, LumB_70, Normal_21
GPR171	4	Her2_77, LumA_75, LumB_69, Normal_58
GPR174	4	Basal_78, Her2_77, LumA_75, LumB_69
GPR34	4	Basal_49, Her2_93, LumA_125, LumB_70
GZMA	4	Basal_115, Her2_77, LumA_75, LumB_69
GZMH	4	Basal_115, Her2_77, LumA_75, LumB_69
HAVCR2	4	Basal_49, Her2_111, LumA_80, LumB_70
HCP5	4	Basal_137, Her2_127, LumA_111, LumB_130
HELZ2	4	Her2_88, LumA_83, LumB_93, Normal_26
HIST1H2AJ	4	Basal_102, Her2_107, LumA_98, LumB_111
HIST1H2AK	4	Basal_102, Her2_107, LumA_98, LumB_111
HIST1H2AM	4	Basal_102, Her2_107, LumA_98, LumB_111
HIST1H2BE	4	Basal_102, Her2_107, LumA_98, LumB_111
HIST1H2BH	4	Basal_102, Her2_107, LumA_98, LumB_111
HIST1H2BN	4	Basal_102, Her2_107, LumA_98, LumB_111
HIST1H3E	4	Basal_102, Her2_107, LumA_98, LumB_111
HIST2H2AC	4	Basal_102, Her2_107, LumA_98, LumB_111
HIST2H2BF	4	Basal_102, Her2_107, LumA_98, LumB_111
HIST2H3C	4	Basal_102, Her2_107, LumA_98, LumB_111
HIST2H3D	4	Basal_102, Her2_107, LumA_98, LumB_111
HLA-DQA2	4	Basal_110, LumA_114, LumB_116, Normal_86
HLA-DQB2	4	Basal_110, LumA_114, LumB_116, Normal_86
HLA-DRB6	4	Basal_110, LumA_114, LumB_116, Normal_86
HLA-E	4	Basal_137, LumA_111, LumB_130, Normal_392
HLA-F	4	Basal_137, Her2_127, LumA_111, LumB_130
HLA-G	4	Basal_137, Her2_127, LumA_111, LumB_130
IFI27	4	Her2_88, LumA_83, LumB_93, Normal_26
IFI30	4	Basal_49, Her2_111, LumA_80, LumB_70
IFIT2	4	Basal_104, Her2_88, LumA_83, LumB_93
IFNG	4	Basal_78, Her2_77, LumA_75, LumB_161
IRF4	4	Basal_96, Her2_104, LumA_112, LumB_119
KCNA3	4	Basal_96, Her2_104, LumB_119, Normal_86
KCNN3	4	Basal_96, Her2_104, LumA_112, LumB_119
KLRK1	4	Basal_115, Her2_77, LumA_75, Normal_58
LAPTM5	4	Basal_49, Her2_111, LumA_80, LumB_70
LAX1	4	Basal_96, Her2_104, LumA_112, LumB_119
LTA	4	Basal_78, Her2_77, LumA_75, LumB_69
MX2	4	Basal_104, Her2_88, LumA_83, LumB_93
NCKAP1L	4	Basal_49, LumA_80, LumB_70, Normal_21
NKG7	4	Basal_115, Her2_77, LumA_75, LumB_69
NLRC5	4	Basal_137, Her2_127, LumA_111, LumB_130
P2RY13	4	Basal_112, Her2_93, LumB_85, Normal_21
PLSCR1	4	Her2_88, LumA_83, LumB_93, Normal_26
PSMB8	4	Basal_137, Her2_127, LumA_111, LumB_130
PSMB9	4	Basal_137, Her2_127, LumA_111, LumB_130
PYHIN1	4	Basal_115, Her2_77, LumA_75, LumB_69
SAMD3	4	Basal_115, Her2_77, LumA_75, LumB_69
SAMD9	4	Basal_104, Her2_88, LumB_93, Normal_26
SH2D1A	4	Basal_78, Her2_77, LumA_75, LumB_69
SIGLEC7	4	Basal_49, Her2_111, LumA_80, LumB_70
SIGLEC9	4	Basal_49, Her2_111, LumA_80, LumB_70
SPI1	4	Basal_49, Her2_111, LumA_80, LumB_70
SPOCK2	4	Basal_78, Her2_77, LumA_75, LumB_69
STAB1	4	Basal_49, Her2_93, LumA_131, Normal_21
TAP1	4	Basal_137, Her2_127, LumA_111, LumB_130
TAP2	4	Basal_137, Her2_127, LumA_111, LumB_130
TNFRSF13B	4	Basal_96, Her2_104, LumA_122, Normal_61
TNFSF8	4	Basal_49, LumA_125, LumB_85, Normal_21
TRIM22	4	Basal_104, Her2_228, LumB_93, Normal_26
ACAP1	3	Basal_78, LumB_69, Normal_58
ADAP2	3	Basal_49, LumB_70, Normal_21
ADORA3	3	Basal_49, LumA_125, LumB_70
ANKRD36BP2	3	Basal_96, LumA_112, Normal_61
AOAH	3	Basal_49, Her2_93, LumB_70
ATF3	3	LumA_84, LumB_120, Normal_10
BCL11B	3	Basal_78, Her2_77, LumB_69
BTK	3	Basal_112, LumA_75, LumB_69
C16orf54	3	Basal_78, Her2_104, LumB_69
C5AR1	3	Basal_49, Her2_111, LumB_70
CCL3	3	Basal_156, LumB_120, Normal_10
CCL3L3	3	Basal_156, LumB_120, Normal_10
CCL4	3	Basal_156, LumB_120, Normal_10
CCR4	3	Basal_78, LumA_75, LumB_69
CCR5	3	Basal_78, LumA_75, LumB_69
CD180	3	Basal_96, LumA_80, LumB_85
CD1C	3	Her2_143, LumA_143, LumB_134
CD1E	3	Her2_143, LumA_143, LumB_134
CD207	3	Her2_143, LumA_143, LumB_134
CLEC10A	3	LumA_143, LumB_134, Normal_21
CSF1R	3	Basal_49, LumB_85, Normal_21
CST7	3	Her2_77, LumA_75, LumB_69
CTSW	3	Basal_115, LumA_75, LumB_69
CXCL10	3	Basal_115, Her2_126, LumB_161
CYR61	3	LumA_84, LumB_120, Normal_10
DCANP1	3	Her2_77, LumA_143, LumB_134
DDX60L	3	Basal_104, LumA_83, LumB_93
DHX58	3	Her2_88, LumA_83, LumB_93
DOCK2	3	Basal_49, LumB_85, Normal_21
DUSP1	3	LumA_84, LumB_120, Normal_10
EBI3	3	Basal_110, Her2_93, Normal_21
EGR1	3	LumA_84, LumB_120, Normal_10
EGR2	3	LumA_84, LumB_120, Normal_10
EGR3	3	LumA_84, LumB_120, Normal_10
ETV7	3	Her2_127, LumA_111, LumB_130
FAM159A	3	Basal_112, Her2_133, LumB_85
FAM92B	3	Basal_96, Her2_104, LumA_112
FCER1A	3	Her2_143, LumA_143, LumB_134
FGL2	3	Basal_110, Her2_93, LumB_85
FGR	3	Her2_136, LumA_80, LumB_70
FKBP11	3	Basal_96, LumA_112, Normal_61
FOLR2	3	Her2_93, LumA_131, Normal_21
FOSB	3	LumA_84, LumB_120, Normal_10
1	3	Basal_134, Her2_126, LumB_161
GBP1P1	3	Basal_134, Her2_126, LumB_161
2	3	Basal_134, Her2_126, LumB_161
4	3	Basal_134, Her2_126, LumB_161
GPR183	3	Basal_49, LumA_84, Normal_10
HERC5	3	Her2_88, LumA_83, LumB_93
HIST1H4J	3	Basal_102, Her2_107, LumA_98
HIST1H4K	3	Basal_102, Her2_107, LumA_98
HLA-C	3	Her2_127, LumA_111, LumB_130
IER2	3	LumA_84, LumB_120, Normal_10
IRF9	3	Her2_88, LumB_93, Normal_26
ITGAX	3	Her2_136, LumA_80, LumB_70
ITGB2	3	Her2_136, LumA_80, LumB_70
JUN	3	LumA_84, LumB_120, Normal_10
JUNB	3	LumA_84, LumB_120, Normal_10
LAIR1	3	Basal_49, Her2_93, LumB_70
LGMN	3	Basal_49, Her2_111, Normal_21
LILRB2	3	Basal_49, Her2_111, Normal_21
LRRC25	3	Basal_49, LumB_70, Normal_21
LST1	3	Basal_110, Her2_111, LumB_70
MPEG1	3	Basal_110, LumA_160, Normal_21
NCF2	3	Her2_136, LumA_80, Normal_21
NR4A1	3	LumA_84, LumB_120, Normal_10
PILRA	3	Basal_49, Her2_111, LumB_70
PRF1	3	Her2_77, LumA_75, LumB_69
RNASE6	3	Basal_49, LumB_85, Normal_21
S1PR4	3	Basal_78, Her2_77, LumB_69
SAMD9L	3	Basal_104, Her2_88, LumB_93
SLC7A7	3	Basal_49, LumA_80, LumB_70
SP100	3	Her2_88, LumA_83, Normal_26
SRGN	3	Basal_49, LumA_80, LumB_70
STAT1	3	Her2_88, LumB_93, Normal_26
TAGAP	3	LumA_84, LumB_85, Normal_10
TBX21	3	Her2_77, LumA_75, LumB_69
WARS	3	Her2_126, LumA_83, LumB_161
ZBP1	3	Her2_104, LumA_83, LumB_93
ZFP36	3	LumA_84, LumB_120, Normal_10
ALOX5AP	2	Basal_49, Her2_143
AMICA1	2	LumA_143, LumB_134
APOBEC3B	2	LumA_178, Normal_13
APOL1	2	Basal_134, LumA_111
APOL2	2	Basal_134, LumA_111
APOL3	2	Basal_134, LumA_111
APOL6	2	Basal_134, LumA_111
ARL4C	2	Her2_136, LumB_85
BTN3A1	2	LumA_111, LumB_161
BTN3A2	2	LumA_111, LumB_161
BTN3A3	2	LumA_111, LumB_161
CCL13	2	LumA_131, LumB_85
CCL2	2	Basal_156, Normal_10
CCL8	2	Basal_156, Normal_10
CD209	2	LumA_131, Normal_21
CD244	2	LumA_75, LumB_69
CD33	2	Basal_49, Normal_21
CD4	2	Basal_49, LumB_70
CD69	2	LumA_84, Normal_10
CD80	2	Basal_104, LumB_70
COL1A1	2	LumA_122, Normal_56
COL1A2	2	LumA_122, Normal_56
COL3A1	2	LumA_122, Normal_56
COL5A1	2	LumA_122, Normal_56
COL5A2	2	LumA_122, Normal_56
CPNE5	2	Basal_96, Her2_104
CR1	2	LumA_131, Normal_21
CSRNP1	2	LumA_84, LumB_120
CX3CR1	2	Basal_112, LumB_85
CXCL11	2	Basal_115, Her2_126
FASLG	2	LumA_75, LumB_69
FCGBP	2	Her2_143, LumB_134
FCGR1A	2	Basal_78, LumB_70
FCGR1B	2	Basal_78, LumB_70
FCGR2B	2	Her2_93, Normal_21
FCGR3A	2	Basal_49, LumB_70
FCN1	2	LumA_143, LumB_134
GAL3ST4	2	Basal_49, LumB_70
GAPT	2	Basal_112, LumB_85
GDF3	2	Basal_157, LumA_40
GEM	2	LumA_40, Normal_10
GGTA1P	2	Her2_93, LumA_131
GVINP1	2	Basal_49, LumB_116
GZMB	2	Her2_77, LumB_69
GZMM	2	Her2_77, LumA_75
HBEGF	2	LumA_84, Normal_10
HCLS1	2	Basal_49, LumB_85
HLA-L	2	LumA_111, LumB_130
IFI35	2	LumA_83, Normal_26
IKZF1	2	LumB_85, Normal_58
IL1B	2	Basal_156, Normal_10
IL5RA	2	Basal_96, Her2_104
IRF1	2	Basal_134, Her2_126
IRF7	2	Her2_88, Normal_26
KLF4	2	LumA_84, LumB_120
KLHL6	2	Basal_112, Her2_136
KLRB1	2	Her2_77, LumB_69
KLRG1	2	Basal_110, LumB_70
LAT2	2	Basal_112, LumB_85
LGALS9	2	LumA_80, Normal_26
LILRA2	2	Basal_112, LumA_83
LILRA6	2	Her2_136, Normal_21
LILRB3	2	Her2_136, Normal_21
LILRB5	2	LumA_131, Normal_21
LPAR5	2	Basal_112, LumB_85
LTB	2	Basal_78, LumA_75
LUM	2	LumA_122, Normal_56
LY86	2	Basal_49, LumB_85
MAP4K1	2	Basal_78, Normal_58
MEF2B	2	Her2_104, LumB_119
MEF2C	2	Her2_133, LumB_85
MNDA	2	Basal_112, LumB_85
NAPSB	2	Basal_112, LumB_85
NCF1	2	LumA_160, Normal_21
NCF1B	2	LumA_160, Normal_21
NCF1C	2	LumA_160, Normal_21
NCF4	2	LumA_75, Normal_21
OLR1	2	Basal_49, Her2_111
OSCAR	2	Her2_136, LumA_83
OSM	2	LumA_84, Normal_10
P2RY12	2	Basal_112, LumB_85
PARP12	2	LumB_93, Normal_26
PARP14	2	LumB_93, Normal_26
PARP9	2	LumB_93, Normal_26
PIK3CD	2	Her2_133, Normal_10
PIK3CG	2	Her2_133, LumB_85
PIK3R2	2	Basal_49, LumA_80
PIK3R5	2	Basal_49, LumA_125
PLD4	2	Basal_112, LumB_85
POU2F2	2	LumA_83, LumB_85
PSMB10	2	Basal_134, Her2_127
PTPRO	2	Basal_49, LumA_80
RARRES3	2	Basal_134, Her2_127
RGS16	2	LumA_84, Normal_10
RGS18	2	Basal_49, Her2_93
SCML4	2	Basal_115, LumB_69
SDS	2	Basal_49, Her2_111
SEL1L3	2	Basal_96, Normal_61
SELPLG	2	Basal_112, LumB_85
SIGLEC10	2	LumA_125, LumB_70
SIGLEC11	2	LumB_70, Normal_21
SIGLEC8	2	LumA_125, LumB_70
SIK1	2	LumA_84, LumB_120
SLAMF8	2	Basal_112, LumB_85
SLC11A1	2	Her2_136, LumA_80
SLC12A5	2	Her2_88, LumA_80
SP110	2	LumA_83, LumB_93
SPAG4	2	Her2_104, Normal_61
SPN	2	Basal_115, Her2_133
STAC3	2	LumB_70, Normal_21
STAT4	2	Basal_115, LumB_69
TBC1D10C	2	LumB_69, Normal_58
TBXAS1	2	Basal_49, Normal_21
TESPA1	2	Basal_96, LumA_75
THEMIS2	2	Basal_49, LumA_84
TLDC2	2	LumB_85, Normal_10
TLR7	2	Basal_112, LumB_85
TMEM52B	2	Basal_49, Her2_111
TREM2	2	Basal_49, LumA_80
TRIB1	2	LumB_120, Normal_10
TRPV2	2	LumA_80, LumB_70
USP18	2	LumA_83, LumB_93
VASH1	2	Basal_115, LumA_131
WDFY4	2	Basal_78, LumA_160
ZNF683	2	Basal_115, Normal_58
