# Supplementary material for: Coordinated inflammation and immune response transcriptional regulation in breast cancer molecular subtypes
Source: Front Immunol. 2024 Jun 25;15:1357726. doi: 10.3389/fimmu.2024.1357726 (PMC11231215; doi:10.3389/fimmu.2024.1357726)
Supplement: Supplementary file 7 [file Table_4.xlsx]

## Sheet: Hoja 1 - MultiOmic Module regul
MultiOmic Module regulators
Module	MultiOmic feature	p-value
Basal 49	DREF (TF)	0.0462
Basal 49	PU.1 (TF)	0.000202
Basal 78	FLI-1 (TF)	0.00286
Basal 78	FLI-1 (hypomethylated region)	0.0365
Basal 96	SOX-20 (TF)	2.49e-05
Basal 96	NURR1 (TF)	8.81e-05
Basal 96	E2F (TF)	0.0065
Basal 102	hsa-mir-34a-5p (miRNA)	0.00954
Basal 102	GCM1(TF)	0.0235
Basal 102	MTF-1 (hypermethylated region)	0.0195
Basal 104	IRF-9 (TF)	3.79e-13
Basal 104	STAT2 (TF)	1.64e-10
Basal 104	hsa-mir-146a-5p (miRNA)	4.65e-12
Basal 110	NFYA (TF)	0.00344
Basal 110	NFYC (TF)	0.0429
Basal 112	ESE-1 (TF)	0.0412
Basal 134	IRF-7 (TF)	4.75e-09
Basal 134	PRDM-1 (TF)	3.65e-05
Basal 134	STAT2 (hyppmethylated region)	0.00233
Basal 137	IRF-1 (TF)	0.000113
Basal 137	IRF-4 (TF)	0.00153
Her2 77	FLI-1 (TF)	0.0301
Her2 88	hsa-mir-146a-5p (miRNA)	1.69e-11
Her2 93	VDR (TF)	0.0274
her2 107	SOX-20 (TF)	0.0001
her2 126	HMX-2 (TF)	0.0463
her2 127	IRF-7 (TF)	6.35e-07
her2 127	hsa-mir-152-3p (miRNA)	0.00214
her2 127	hsa-mir-148a-3p (miRNA)	0.00706
LumA 40	ERG (TF)	0.0031
LumA 75	PEA3 (TF)	0.00565
LumA 75	ETS-2 (hypomethylated region)	0.0497
LumA 80	ZNF7 (TF)	0.0233
LumA 80	ELF3 (TF)	0.0494
LumA 83	IRF-7 (TF)	2.84e-15
LumA 83	IRF-8 (TF)	1.78e-14
LumA 83	STAT2 (TF)	3.94e-13
LumA 83	hsa-mir-146a-5p (miRNA)	7.45e-07
LumA 98	SOX-20 (TF)	0.000187
LumA 98	SPDEF (TF)	0.0448
LumA 111	IRF1 (TF)	1.12e-15
LumA 111	hsa-mir-152-3p (miRNA)	0.0277
LumA 111	hsa-mir-6733-3p (miRNA)	0.0499
LumA 114	NFYA (TF)	0.00344
LumA 122	hsa-mir-29b-3p (miRNA)	0.000128
LumA 122	hsa-mir-143-3p (miRNA)	0.00364
LumA 122	PU.1 (TF)	5.32e-05
LumA 143	FOXJ2 (TF)	0.0156
LumA 178	hsa-mir-3184-5p (miRNA)	0.0482
LumA 178	IRF-2 (TF)	0.00989
LumB 69	ETS-2 (TF)	0.00231
LumB 69	PEA3 (TF)	0.00418
LumB 70	PU.1 (TF)	0.00727
LumB 70	NR1B1 (hypomethylated region)	0.00286
LumB 85	ELF-1 (TF)	0.021
LumB 93	IRF-9 (TF)	4.08e-17
LumB 93	STAT2 (TF)	3.8e-16
LumB 93	IRF7 (TF)	3.78e-16
LumB 93	hsa-mir-146a-5p (miRNA)	5.72e-11
LumB 116	NURR1 (TF)	2.01e-05
LumB 116	MTF-1 (hypermethylated region)	0.000191
LumB 120	SRF (TF)	0.000181
LumB 120	MEF2C (TF)	0.00086
LumB 120	SP1 (hypomethylated region)	0.00582
Normal 10	hsa-mir-29a-3p (miRNA)	0.0105
Normal 10	hsa-mir-98-5p (miRNA)	0.0178
Normal 10	CREB (TF)	0.00278
Normal 10	BEN (TF)	0.0143
Normal 10	WT1 (TF)	0.0308
Normal 13	hsa-mir-193b-3p (miRNA)	1.35e-19
Normal 13	HMGXB3 (TF)	5.27e-09
Normal 13	ZF5 (TF)	0.0139
Normal 26	hsa-mir-146a-5p (miRNA)	3.5e-10
Normal 26	IRF5 (TF)	1.59e-17
Normal 56	hsa-mir-29b-3p (miRNA)	0.0191
Normal 86	VDR (hypermethylated region)	0.0467
