# Supplementary material for: Coordinated inflammation and immune response transcriptional regulation in breast cancer molecular subtypes
Source: Front Immunol. 2024 Jun 25;15:1357726. doi: 10.3389/fimmu.2024.1357726 (PMC11231215; doi:10.3389/fimmu.2024.1357726)
Supplement: Supplementary file 8 [file Table_5.xlsx]

## Sheet: Hoja 1
phenotype	module	GOid	TERM	Universe.Size	Gene.Set.Size	Total.Hits	Expected.Hits	Observed.Hits	Pvalue	Adjusted.Pvalue	GeneSym	ENTREZID
Basal	mod_49_C1QC.txt	GO:0043312	neutrophil degranulation	14786	399	76	2.05086	17	1.35493e-11	2.72206e-08	C3AR1 C5AR1 CD33 CD68 CLEC5A DOCK2 FCER1G FCGR2A GPR84 LAIR1 LILRB2 NCKAP1L OLR1 PLAUR SIGLEC9 TNFRSF1B TYROBP	719 728 945 968 23601 1794 2207 2212 53831 3903 10288 3071 4973 5329 27180 7133 7305
Basal	mod_49_C1QC.txt	GO:0050776	regulation of immune response	14786	113	76	0.58082	11	1.19537e-11	2.72206e-08	CD300C CD33 FCGR3A LAIR1 LILRB1 LILRB2 PILRA SIGLEC7 SIGLEC9 TREM2 TYROBP	10871 945 2214 3903 10859 10288 29992 27036 27180 54209 7305
Basal	mod_49_C1QC.txt	GO:0006954	inflammatory response	14786	267	76	1.37238	13	8.99224e-10	1.08328e-06	ADORA3 AIF1 C3AR1 C5AR1 CCR1 CSF1R FPR3 HAVCR2 LY86 OLR1 STAB1 THEMIS2 TNFRSF1B	140 199 719 728 1230 1436 2359 84868 9450 4973 23166 9473 7133
Basal	mod_49_C1QC.txt	GO:0045087	innate immune response	14786	271	76	1.39294	13	1.07842e-09	1.08328e-06	C1QA C1QB C1QC CLEC4A CLEC5A CSF1R FCER1G HAVCR2 LILRA5 LY86 RNASE6 TREM2 TYROBP	712 713 714 50856 23601 1436 2207 84868 353514 9450 6039 54209 7305
Basal	mod_49_C1QC.txt	GO:0002250	adaptive immune response	14786	106	76	0.54484	8	6.7279e-08	5.40654e-05	CD4 CD86 CLEC4A GPR183 HAVCR2 LAIR1 LILRB1 LILRB2	920 942 50856 1880 84868 3903 10859 10288
Basal	mod_49_C1QC.txt	GO:0042102	positive regulation of T cell proliferation	14786	47	76	0.24158	6	1.37047e-07	9.1776e-05	AIF1 CD4 CD86 HAVCR2 LILRB2 NCKAP1L	199 920 942 84868 10288 3071
Basal	mod_49_C1QC.txt	GO:0030316	osteoclast differentiation	14786	26	76	0.13364	5	1.89818e-07	0.000108955	CSF1R FCER1G GPR183 TREM2 TYROBP	1436 2207 1880 54209 7305
Basal	mod_49_C1QC.txt	GO:0006935	chemotaxis	14786	87	76	0.44718	7	3.00784e-07	0.000138953	C3AR1 C5AR1 CCR1 DOCK2 FPR3 NCKAP1L PLAUR	719 728 1230 1794 2359 3071 5329
Basal	mod_49_C1QC.txt	GO:0006955	immune response	14786	234	76	1.20276	10	3.11243e-07	0.000138953	C1QC C5AR1 CCR1 CD4 CD86 FCGR3A GPR183 LCP2 LILRB2 TNFSF8	714 728 1230 920 942 2214 1880 3937 10288 944
Basal	mod_49_C1QC.txt	GO:0030449	regulation of complement activation	14786	30	76	0.1542	5	4.04685e-07	0.000162603	C1QA C1QB C1QC C3AR1 C5AR1	712 713 714 719 728
Basal	mod_49_C1QC.txt	GO:0007267	cell-cell signaling	14786	142	76	0.72988	8	6.45579e-07	0.000235812	C1QA CCR1 CD33 GAL3ST4 GJC2 LILRB2 STAB1 TNFSF8	712 1230 945 79690 57165 10288 23166 944
Basal	mod_49_C1QC.txt	GO:0006968	cellular defense response	14786	42	76	0.21588	5	2.30239e-06	0.000770917	C5AR1 CD300C CLEC5A LILRB2 TYROBP	728 10871 23601 10288 7305
Basal	mod_49_C1QC.txt	GO:0002430	complement receptor mediated signaling pathway	14786	6	76	0.03084	3	2.5813e-06	0.000797822	C3AR1 C5AR1 FPR3	719 728 2359
Basal	mod_49_C1QC.txt	GO:0007165	signal transduction	14786	726	76	3.73164	15	3.48034e-06	0.000998858	ADORA3 C5AR1 CD33 CD4 CD86 CLEC5A CSF1R FPR3 LILRB1 LILRB2 PILRA PLAUR TNFSF8 TRAF1 TYROBP	140 728 945 920 942 23601 1436 2359 10859 10288 29992 5329 944 7185 7305
Basal	mod_49_C1QC.txt	GO:0042130	negative regulation of T cell proliferation	14786	30	76	0.1542	4	1.5959e-05	0.0042749	CD86 HAVCR2 LILRB1 LILRB2	942 84868 10859 10288
Basal	mod_49_C1QC.txt	GO:0070374	positive regulation of ERK1 and ERK2 cascade	14786	175	76	0.8995	7	3.17236e-05	0.00796659	C5AR1 CCR1 CD4 CSF1R GPR183 HAVCR2 TREM2	728 1230 920 1436 1880 84868 54209
Basal	mod_49_C1QC.txt	GO:0090026	positive regulation of monocyte chemotaxis	14786	14	76	0.07196	3	4.56074e-05	0.0107794	AIF1 CCR1 LGMN	199 1230 5641
Basal	mod_49_C1QC.txt	GO:0050830	defense response to Gram-positive bacterium	14786	42	76	0.21588	4	6.22081e-05	0.0138862	C5AR1 HAVCR2 RNASE6 TNFSF8	728 84868 6039 944
Basal	mod_49_C1QC.txt	GO:0006956	complement activation	14786	17	76	0.08738	3	8.42597e-05	0.0178187	C1QA C1QB C1QC	712 713 714
Basal	mod_49_C1QC.txt	GO:0007155	cell adhesion	14786	372	76	1.91208	9	0.000118076	0.0217675	CCR1 CD33 CD4 CLEC4A OLR1 SIGLEC7 SIGLEC9 STAB1 THEMIS2	1230 945 920 50856 4973 27036 27180 23166 9473
Basal	mod_49_C1QC.txt	GO:0007186	G protein-coupled receptor signaling pathway	14786	461	76	2.36954	10	0.000119025	0.0217675	ADORA3 C3AR1 C5AR1 CCR1 FPR3 GPR183 GPR34 GPR84 PIK3R5 RGS18	140 719 728 1230 2359 1880 2857 53831 23533 64407
Basal	mod_49_C1QC.txt	GO:0090023	positive regulation of neutrophil chemotaxis	14786	19	76	0.0976599	3	0.000119185	0.0217675	C3AR1 C5AR1 NCKAP1L	719 728 3071
Basal	mod_49_C1QC.txt	GO:0006958	complement activation, classical pathway	14786	20	76	0.1028	3	0.0001397	0.024405	C1QA C1QB C1QC	712 713 714
Basal	mod_49_C1QC.txt	GO:0006911	phagocytosis, engulfment	14786	21	76	0.10794	3	0.000162382	0.0271854	AIF1 FCER1G TREM2	199 2207 54209
Basal	mod_49_C1QC.txt	GO:0045576	mast cell activation	14786	5	76	0.0257	2	0.000258137	0.0414877	FCER1G LCP2	2207 3937
Basal	mod_49_C1QC.txt	GO:0071222	cellular response to lipopolysaccharide	14786	113	76	0.58082	5	0.000286121	0.0442167	CD86 HAVCR2 LILRB1 LILRB2 TNFRSF1B	942 84868 10859 10288 7133
Basal	mod_78_FCGR1B.txt	GO:0002250	adaptive immune response	14786	106	39	0.279589	11	2.14207e-15	8.60684e-12	CD247 CD3D CD3E CD6 FCGR1B IFNG PRKCB SH2D1A SIT1 THEMIS TRAT1	919 915 916 923 2210 3458 5579 4068 27240 387357 50852
Basal	mod_78_FCGR1B.txt	GO:0006955	immune response	14786	234	39	0.617205	10	3.45896e-10	6.94905e-07	CCR4 CCR5 CD96 CXCR3 CXCR6 FCGR1A FCGR1B IL2RG LTB S1PR4	1233 1234 10225 2833 10663 2209 2210 3561 4050 8698
Basal	mod_78_FCGR1B.txt	GO:0050852	T cell receptor signaling pathway	14786	103	39	0.271676	7	8.29585e-09	1.11109e-05	CD247 CD3D CD3E FOXP3 LCK THEMIS TRAT1	919 915 916 50943 3932 387357 50852
Basal	mod_78_FCGR1B.txt	GO:0050776	regulation of immune response	14786	113	39	0.298052	6	4.63085e-07	0.000465169	CD247 CD3D CD3E CD96 FCGR1A SH2D1A	919 915 916 10225 2209 4068
Basal	mod_78_FCGR1B.txt	GO:0007204	positive regulation of cytosolic calcium ion concentration	14786	97	39	0.25585	5	5.28429e-06	0.00381427	CCR4 CCR5 CXCR3 CXCR6 S1PR4	1233 1234 2833 10663 8698
Basal	mod_78_FCGR1B.txt	GO:0070098	chemokine-mediated signaling pathway	14786	45	39	0.118693	4	5.69578e-06	0.00381427	CCR4 CCR5 CXCR3 CXCR6	1233 1234 2833 10663
Basal	mod_78_FCGR1B.txt	GO:0060326	cell chemotaxis	14786	49	39	0.129244	4	8.03846e-06	0.00461408	CCR4 CCR5 CXCR3 CXCR6	1233 1234 2833 10663
Basal	mod_78_FCGR1B.txt	GO:0007166	cell surface receptor signaling pathway	14786	195	39	0.514338	6	1.10632e-05	0.00555651	CCR5 CD2 CD3D CD3E CXCR3 IFNG	1234 914 915 916 2833 3458
Basal	mod_78_FCGR1B.txt	GO:0019722	calcium-mediated signaling	14786	63	39	0.166171	4	2.2008e-05	0.00982533	CCR4 CCR5 CXCR3 CXCR6	1233 1234 2833 10663
Basal	mod_78_FCGR1B.txt	GO:0030217	T cell differentiation	14786	27	39	0.071216	3	4.74977e-05	0.0190846	CD3D CD3E LCK	915 916 3932
Basal	mod_78_FCGR1B.txt	GO:0043029	T cell homeostasis	14786	28	39	0.0738536	3	5.31004e-05	0.0193961	FOXP3 GPR174 SIT1	50943 84636 27240
Basal	mod_78_FCGR1B.txt	GO:0006935	chemotaxis	14786	87	39	0.229474	4	7.85876e-05	0.0246679	CCR4 CCR5 CXCR3 CXCR6	1233 1234 2833 10663
Basal	mod_78_FCGR1B.txt	GO:0006959	humoral immune response	14786	32	39	0.0844042	3	7.98116e-05	0.0246679	IFNG LTA SH2D1A	3458 4049 4068
Basal	mod_78_FCGR1B.txt	GO:0042110	T cell activation	14786	39	39	0.102868	3	0.00014519	0.0416696	CD2 CD3E FOXP3	914 916 50943
Basal	mod_78_FCGR1B.txt	GO:0002456	T cell mediated immunity	14786	8	39	0.021101	2	0.000187925	0.041949	FOXP3 MYO1G	50943 64005
Basal	mod_78_FCGR1B.txt	GO:0006968	cellular defense response	14786	42	39	0.11078	3	0.000181387	0.041949	CCR5 SH2D1A TRAT1	1234 4068 50852
Basal	mod_78_FCGR1B.txt	GO:0007186	G protein-coupled receptor signaling pathway	14786	461	39	1.21595	7	0.000177172	0.041949	CCR4 CCR5 CD3E CXCR3 CXCR6 PLCB2 S1PR4	1233 1234 916 2833 10663 5330 8698
Basal	mod_78_FCGR1B.txt	GO:0045059	positive thymic T cell selection	14786	8	39	0.021101	2	0.000187925	0.041949	CD3D CD3E	915 916
Basal	mod_96_TNFRSF17.txt	GO:0002250	adaptive immune response	14786	106	28	0.20073	5	1.48422e-06	0.00596359	CD79A LAX1 SLAMF7 TNFRSF13B TNFRSF17	973 54900 57823 23495 608
Basal	mod_102_HIST1H4K.txt	GO:0006334	nucleosome assembly	14786	63	28	0.119302	19	3.01092e-40	1.20979e-36	HIST1H1C HIST1H1E HIST1H2BE HIST1H2BG HIST1H2BH HIST1H2BJ HIST1H2BK HIST1H2BN HIST1H3D HIST1H3E HIST1H3H HIST1H4H HIST1H4J HIST1H4K HIST2H2BE HIST2H2BF HIST2H3C HIST2H3D HIST2H4A	3006 3008 8344 8339 8345 8970 85236 8341 8351 8353 8357 8365 8363 8362 8349 440689 126961 653604 8370
Basal	mod_102_HIST1H4K.txt	GO:0000183	chromatin silencing at rDNA	14786	20	28	0.0378737	9	1.23345e-20	2.478e-17	HIST1H3D HIST1H3E HIST1H3H HIST1H4H HIST1H4J HIST1H4K HIST2H3C HIST2H3D HIST2H4A	8351 8353 8357 8365 8363 8362 126961 653604 8370
Basal	mod_102_HIST1H4K.txt	GO:0006325	chromatin organization	14786	110	28	0.208305	12	4.27344e-19	5.72356e-16	HIST1H2AC HIST1H2AD HIST1H2AE HIST1H2AK HIST1H2AM HIST1H3D HIST1H3E HIST1H3H HIST2H2AA3 HIST2H2AC HIST2H3C HIST2H3D	8334 3013 3012 8330 8336 8351 8353 8357 8337 8338 126961 653604
Basal	mod_102_HIST1H4K.txt	GO:0045814	negative regulation of gene expression, epigenetic	14786	33	28	0.0624915	9	2.7899e-18	2.24197e-15	HIST1H3D HIST1H3E HIST1H3H HIST1H4H HIST1H4J HIST1H4K HIST2H3C HIST2H3D HIST2H4A	8351 8353 8357 8365 8363 8362 126961 653604 8370
Basal	mod_102_HIST1H4K.txt	GO:0060964	regulation of gene silencing by miRNA	14786	33	28	0.0624915	9	2.7899e-18	2.24197e-15	HIST1H3D HIST1H3E HIST1H3H HIST1H4H HIST1H4J HIST1H4K HIST2H3C HIST2H3D HIST2H4A	8351 8353 8357 8365 8363 8362 126961 653604 8370
Basal	mod_102_HIST1H4K.txt	GO:0032200	telomere organization	14786	11	28	0.0208305	7	1.27002e-17	8.50492e-15	HIST1H3D HIST1H3E HIST1H3H HIST1H4H HIST1H4J HIST1H4K HIST2H4A	8351 8353 8357 8365 8363 8362 8370
Basal	mod_102_HIST1H4K.txt	GO:0045652	regulation of megakaryocyte differentiation	14786	47	28	0.0890031	9	9.69852e-17	5.56695e-14	HIST1H3D HIST1H3E HIST1H3H HIST1H4H HIST1H4J HIST1H4K HIST2H3C HIST2H3D HIST2H4A	8351 8353 8357 8365 8363 8362 126961 653604 8370
Basal	mod_102_HIST1H4K.txt	GO:0006335	DNA replication-dependent nucleosome assembly	14786	16	28	0.0302989	7	4.37544e-16	2.19756e-13	HIST1H3D HIST1H3E HIST1H3H HIST1H4H HIST1H4J HIST1H4K HIST2H4A	8351 8353 8357 8365 8363 8362 8370
Basal	mod_102_HIST1H4K.txt	GO:0051290	protein heterotetramerization	14786	31	28	0.0587042	7	9.87123e-14	4.40695e-11	HIST1H3D HIST1H3E HIST1H3H HIST1H4H HIST1H4J HIST1H4K HIST2H4A	8351 8353 8357 8365 8363 8362 8370
Basal	mod_102_HIST1H4K.txt	GO:0044267	cellular protein metabolic process	14786	134	28	0.253754	9	1.87651e-12	7.53983e-10	HIST1H3D HIST1H3E HIST1H3H HIST1H4H HIST1H4J HIST1H4K HIST2H3C HIST2H3D HIST2H4A	8351 8353 8357 8365 8363 8362 126961 653604 8370
Basal	mod_102_HIST1H4K.txt	GO:0002227	innate immune response in mucosa	14786	9	28	0.0170431	5	2.09316e-12	7.64575e-10	HIST1H2BE HIST1H2BG HIST1H2BJ HIST1H2BK HIST2H2BE	8344 8339 8970 85236 8349
Basal	mod_102_HIST1H4K.txt	GO:0019731	antibacterial humoral response	14786	13	28	0.0246179	5	2.12695e-11	7.12173e-09	HIST1H2BE HIST1H2BG HIST1H2BJ HIST1H2BK HIST2H2BE	8344 8339 8970 85236 8349
Basal	mod_102_HIST1H4K.txt	GO:0038111	interleukin-7-mediated signaling pathway	14786	21	28	0.0397673	5	3.32822e-10	1.02868e-07	HIST1H3D HIST1H3E HIST1H3H HIST2H3C HIST2H3D	8351 8353 8357 126961 653604
Basal	mod_102_HIST1H4K.txt	GO:0045653	negative regulation of megakaryocyte differentiation	14786	8	28	0.0151495	4	7.16224e-10	2.05556e-07	HIST1H4H HIST1H4J HIST1H4K HIST2H4A	8365 8363 8362 8370
Basal	mod_102_HIST1H4K.txt	GO:0061844	antimicrobial humoral immune response mediated by antimicrobial peptide	14786	25	28	0.0473421	5	8.64478e-10	2.31565e-07	HIST1H2BE HIST1H2BG HIST1H2BJ HIST1H2BK HIST2H2BE	8344 8339 8970 85236 8349
Basal	mod_102_HIST1H4K.txt	GO:0050830	defense response to Gram-positive bacterium	14786	42	28	0.0795347	5	1.35391e-08	3.4e-06	HIST1H2BE HIST1H2BG HIST1H2BJ HIST1H2BK HIST2H2BE	8344 8339 8970 85236 8349
Basal	mod_102_HIST1H4K.txt	GO:0006336	DNA replication-independent nucleosome assembly	14786	17	28	0.0321926	4	2.40684e-08	5.3726e-06	HIST1H4H HIST1H4J HIST1H4K HIST2H4A	8365 8363 8362 8370
Basal	mod_102_HIST1H4K.txt	GO:0016233	telomere capping	14786	17	28	0.0321926	4	2.40684e-08	5.3726e-06	HIST1H4H HIST1H4J HIST1H4K HIST2H4A	8365 8363 8362 8370
Basal	mod_102_HIST1H4K.txt	GO:0006352	DNA-templated transcription, initiation	14786	19	28	0.03598	4	3.90954e-08	8.26764e-06	HIST1H4H HIST1H4J HIST1H4K HIST2H4A	8365 8363 8362 8370
Basal	mod_102_HIST1H4K.txt	GO:0034080	CENP-A containing nucleosome assembly	14786	32	28	0.0605979	4	3.56634e-07	7.16478e-05	HIST1H4H HIST1H4J HIST1H4K HIST2H4A	8365 8363 8362 8370
Basal	mod_102_HIST1H4K.txt	GO:0006303	double-strand break repair via nonhomologous end joining	14786	47	28	0.0890031	4	1.73478e-06	0.000331922	HIST1H4H HIST1H4J HIST1H4K HIST2H4A	8365 8363 8362 8370
Basal	mod_102_HIST1H4K.txt	GO:0007596	blood coagulation	14786	120	28	0.227242	5	2.74081e-06	0.000500572	HIST1H3D HIST1H3E HIST1H3H HIST2H3C HIST2H3D	8351 8353 8357 126961 653604
Basal	mod_102_HIST1H4K.txt	GO:0016567	protein ubiquitination	14786	367	28	0.694982	6	5.32401e-05	0.00930081	HIST1H2BE HIST1H2BG HIST1H2BH HIST1H2BJ HIST1H2BK HIST1H2BN	8344 8339 8345 8970 85236 8341
Basal	mod_102_HIST1H4K.txt	GO:0016584	nucleosome positioning	14786	8	28	0.0151495	2	9.61505e-05	0.014859	HIST1H1C HIST1H1E	3006 3008
Basal	mod_102_HIST1H4K.txt	GO:0030261	chromosome condensation	14786	8	28	0.0151495	2	9.61505e-05	0.014859	HIST1H1C HIST1H1E	3006 3008
Basal	mod_102_HIST1H4K.txt	GO:0031936	negative regulation of chromatin silencing	14786	8	28	0.0151495	2	9.61505e-05	0.014859	HIST1H1C HIST1H1E	3006 3008
Basal	mod_102_HIST1H4K.txt	GO:0045910	negative regulation of DNA recombination	14786	10	28	0.0189368	2	0.000154166	0.0229421	HIST1H1C HIST1H1E	3006 3008
Basal	mod_102_HIST1H4K.txt	GO:0031640	killing of cells of other organism	14786	11	28	0.0208305	2	0.000188204	0.0270073	HIST1H2BJ HIST1H2BK	8970 85236
Basal	mod_102_HIST1H4K.txt	GO:0080182	histone H3-K4 trimethylation	14786	14	28	0.0265116	2	0.000310299	0.0429925	HIST1H1C HIST1H1E	3006 3008
Basal	mod_104_RSAD2.txt	GO:0051607	defense response to virus	14786	142	25	0.240092	15	7.69523e-25	3.09194e-21	DDX58 DDX60 IFI6 IFIH1 IFIT2 IFIT3 IFIT5 ISG15 MX1 MX2 OAS1 OAS3 OASL RSAD2 TRIM22	23586 55601 2537 64135 3433 3437 24138 9636 4599 4600 4938 4940 8638 91543 10346
Basal	mod_104_RSAD2.txt	GO:0009615	response to virus	14786	92	25	0.155553	13	4.24072e-23	8.51961e-20	DDX58 DDX60 IFI44 IFIH1 IFIT2 IFIT3 MX1 MX2 OAS1 OAS3 OASL RSAD2 TRIM22	23586 55601 10561 64135 3433 3437 4599 4600 4938 4940 8638 91543 10346
Basal	mod_104_RSAD2.txt	GO:0060337	type I interferon signaling pathway	14786	49	25	0.0828486	11	6.81661e-22	9.12971e-19	IFI6 IFIT2 IFIT3 ISG15 MX1 MX2 OAS1 OAS3 OASL RSAD2 XAF1	2537 3433 3437 9636 4599 4600 4938 4940 8638 91543 54739
Basal	mod_104_RSAD2.txt	GO:0045071	negative regulation of viral genome replication	14786	35	25	0.0591776	7	1.02484e-13	1.02945e-10	IFIT5 ISG15 MX1 OAS1 OAS3 OASL RSAD2	24138 9636 4599 4938 4940 8638 91543
Basal	mod_104_RSAD2.txt	GO:0045087	innate immune response	14786	271	25	0.458204	7	2.33051e-07	0.00018728	DDX58 DDX60 IFI6 IFIH1 IFIT5 MX1 MX2	23586 55601 2537 64135 24138 4599 4600
Basal	mod_104_RSAD2.txt	GO:0060333	interferon-gamma-mediated signaling pathway	14786	66	25	0.111592	4	4.2679e-06	0.00285807	OAS1 OAS3 OASL TRIM22	4938 4940 8638 10346
Basal	mod_104_RSAD2.txt	GO:0032480	negative regulation of type I interferon production	14786	27	25	0.0456513	3	1.21592e-05	0.00697936	DDX58 IFIH1 ISG15	23586 64135 9636
Basal	mod_104_RSAD2.txt	GO:0009597	detection of virus	14786	5	25	0.00845394	2	2.73607e-05	0.0137419	DDX58 IFIH1	23586 64135
Basal	mod_104_RSAD2.txt	GO:0060760	positive regulation of response to cytokine stimulus	14786	6	25	0.0101447	2	4.09985e-05	0.0183036	DDX58 IFIH1	23586 64135
Basal	mod_104_RSAD2.txt	GO:1902741	positive regulation of interferon-alpha secretion	14786	7	25	0.0118355	2	5.73384e-05	0.0230386	DDX58 IFIH1	23586 64135
Basal	mod_104_RSAD2.txt	GO:0034340	response to type I interferon	14786	8	25	0.0135263	2	7.63719e-05	0.0278966	ISG15 MX1	9636 4599
Basal	mod_104_RSAD2.txt	GO:0034058	endosomal vesicle fusion	14786	9	25	0.0152171	2	9.80907e-05	0.032844	SAMD9 SAMD9L	54809 219285
Basal	mod_104_RSAD2.txt	GO:0035457	cellular response to interferon-alpha	14786	10	25	0.0169079	2	0.000122486	0.0378577	IFIT2 IFIT3	3433 3437
Basal	mod_104_RSAD2.txt	GO:0016032	viral process	14786	316	25	0.534289	5	0.000161452	0.042372	DDX58 IFIH1 ISG15 RSAD2 TRIM22	23586 64135 9636 91543 10346
Basal	mod_104_RSAD2.txt	GO:0032727	positive regulation of interferon-alpha production	14786	12	25	0.0202895	2	0.000179274	0.042372	DDX58 IFIH1	23586 64135
Basal	mod_104_RSAD2.txt	GO:0071360	cellular response to exogenous dsRNA	14786	12	25	0.0202895	2	0.000179274	0.042372	DDX58 IFIH1	23586 64135
Basal	mod_104_RSAD2.txt	GO:1904469	positive regulation of tumor necrosis factor secretion	14786	11	25	0.0185987	2	0.00014955	0.042372	DDX58 IFIH1	23586 64135
Basal	mod_110_HLA-DQB2.txt	GO:0019886	antigen processing and presentation of exogenous peptide antigen via MHC class II	14786	92	21	0.130664	13	1.6928e-24	6.80166e-21	CD74 HLA-DMA HLA-DMB HLA-DOA HLA-DPA1 HLA-DPB1 HLA-DQA1 HLA-DQA2 HLA-DQB1 HLA-DQB2 HLA-DRA HLA-DRB1 HLA-DRB5	972 3108 3109 3111 3113 3115 3117 3118 3119 3120 3122 3123 3127
Basal	mod_110_HLA-DQB2.txt	GO:0060333	interferon-gamma-mediated signaling pathway	14786	66	21	0.0937373	10	5.22102e-19	1.0489e-15	CIITA HLA-DPA1 HLA-DPB1 HLA-DQA1 HLA-DQA2 HLA-DQB1 HLA-DQB2 HLA-DRA HLA-DRB1 HLA-DRB5	4261 3113 3115 3117 3118 3119 3120 3122 3123 3127
Basal	mod_110_HLA-DQB2.txt	GO:0006955	immune response	14786	234	21	0.332341	11	3.78375e-15	5.0677e-12	CIITA HLA-DMA HLA-DMB HLA-DOA HLA-DPA1 HLA-DQA1 HLA-DQA2 HLA-DQB1 HLA-DQB2 HLA-DRA LST1	4261 3108 3109 3111 3113 3117 3118 3119 3120 3122 7940
Basal	mod_110_HLA-DQB2.txt	GO:0050852	T cell receptor signaling pathway	14786	103	21	0.146287	9	7.41496e-15	7.44833e-12	HLA-DPA1 HLA-DPB1 HLA-DQA1 HLA-DQA2 HLA-DQB1 HLA-DQB2 HLA-DRA HLA-DRB1 HLA-DRB5	3113 3115 3117 3118 3119 3120 3122 3123 3127
Basal	mod_110_HLA-DQB2.txt	GO:0042102	positive regulation of T cell proliferation	14786	47	21	0.0667523	3	3.84592e-05	0.0309058	HLA-DMB HLA-DPA1 HLA-DPB1	3109 3113 3115
Basal	mod_112_PLD4.txt	GO:0050853	B cell receptor signaling pathway	14786	26	22	0.0386852	4	5.37683e-08	0.000216041	BTK KLHL6 LAT2 MNDA	695 89857 7462 4332
Basal	mod_112_PLD4.txt	GO:0019722	calcium-mediated signaling	14786	63	22	0.0937373	4	2.06641e-06	0.00415142	BTK CX3CR1 LAT2 P2RY12	695 1524 7462 64805
Basal	mod_115_CXCL11.txt	GO:0006955	immune response	14786	234	23	0.363993	7	4.49125e-08	0.000180458	CD8A CD8B CTSW CXCL10 CXCL11 GZMA SPN	925 926 1521 3627 6373 3001 6693
Basal	mod_115_CXCL11.txt	GO:0002250	adaptive immune response	14786	106	23	0.164886	5	5.22851e-07	0.000700272	CD3G CD8B EOMES KLRK1 ZNF683	917 926 8320 22914 257101
Basal	mod_115_CXCL11.txt	GO:0042110	T cell activation	14786	39	23	0.0606655	4	3.52917e-07	0.000700272	CD3G CD8A CD8B SLA2	917 925 926 84174
Basal	mod_115_CXCL11.txt	GO:0050776	regulation of immune response	14786	113	23	0.175774	5	7.19043e-07	0.000722279	CD3G CD8A CD8B KLRK1 SLA2	917 925 926 22914 84174
Basal	mod_115_CXCL11.txt	GO:2000406	positive regulation of T cell migration	14786	14	23	0.0217774	3	1.18347e-06	0.000951038	CCL5 CXCL10 SPN	6352 3627 6693
Basal	mod_115_CXCL11.txt	GO:0006935	chemotaxis	14786	87	23	0.135331	4	9.0902e-06	0.0060874	CCL5 CXCL10 CXCL11 SPN	6352 3627 6373 6693
Basal	mod_115_CXCL11.txt	GO:0070098	chemokine-mediated signaling pathway	14786	45	23	0.0699986	3	4.47071e-05	0.0256618	CCL5 CXCL10 CXCL11	6352 3627 6373
Basal	mod_115_CXCL11.txt	GO:0030593	neutrophil chemotaxis	14786	49	23	0.0762207	3	5.78116e-05	0.0290359	CCL5 CXCL10 CXCL11	6352 3627 6373
Basal	mod_115_CXCL11.txt	GO:0010818	T cell chemotaxis	14786	9	23	0.0139997	2	8.27754e-05	0.0332592	CXCL10 CXCL11	3627 6373
Basal	mod_115_CXCL11.txt	GO:0032609	interferon-gamma production	14786	9	23	0.0139997	2	8.27754e-05	0.0332592	EOMES SPN	8320 6693
Basal	mod_115_CXCL11.txt	GO:0043950	positive regulation of cAMP-mediated signaling	14786	10	23	0.0155553	2	0.000103371	0.0377587	CXCL10 CXCL11	3627 6373
Basal	mod_115_CXCL11.txt	GO:0019835	cytolysis	14786	11	23	0.0171108	2	0.000126223	0.0422637	GZMA GZMH	3001 2999
Basal	mod_134_APOL3.txt	GO:0042157	lipoprotein metabolic process	14786	11	15	0.0111592	4	2.25331e-10	9.0538e-07	APOL1 APOL2 APOL3 APOL6	8542 23780 80833 80830
Basal	mod_134_APOL3.txt	GO:0006869	lipid transport	14786	51	15	0.0517381	4	1.66617e-07	0.000334734	APOL1 APOL2 APOL3 APOL6	8542 23780 80833 80830
Basal	mod_134_APOL3.txt	GO:0071346	cellular response to interferon-gamma	14786	74	15	0.075071	4	7.56708e-07	0.00101348	GBP1 GBP2 GBP4 ZYX	2633 2634 115361 7791
Basal	mod_134_APOL3.txt	GO:0071347	cellular response to interleukin-1	14786	59	15	0.0598539	3	2.65391e-05	0.0266585	GBP1 GBP2 GBP3	2633 2634 2635
Basal	mod_134_APOL3.txt	GO:0060333	interferon-gamma-mediated signaling pathway	14786	66	15	0.0669552	3	3.71976e-05	0.029892	GBP1 GBP2 IRF1	2633 2634 3659
Basal	mod_137_TAP1.txt	GO:0002474	antigen processing and presentation of peptide antigen via MHC class I	14786	26	11	0.0193426	7	7.05903e-18	1.41816e-14	HLA-A HLA-B HLA-E HLA-F HLA-G TAP1 TAP2	3105 3106 3133 3134 3135 6890 6891
Basal	mod_137_TAP1.txt	GO:0002479	antigen processing and presentation of exogenous peptide antigen via MHC class I, TAP-dependent	14786	25	11	0.0185987	7	5.15974e-18	1.41816e-14	HLA-A HLA-B HLA-E HLA-F HLA-G TAP1 TAP2	3105 3106 3133 3134 3135 6890 6891
Basal	mod_137_TAP1.txt	GO:0002476	antigen processing and presentation of endogenous peptide antigen via MHC class Ib	14786	6	11	0.00446368	5	4.70834e-16	6.30604e-13	HLA-A HLA-B HLA-E HLA-F HLA-G	3105 3106 3133 3134 3135
Basal	mod_137_TAP1.txt	GO:0002480	antigen processing and presentation of exogenous peptide antigen via MHC class I, TAP-independent	14786	8	11	0.00595158	5	4.39148e-15	4.41124e-12	HLA-A HLA-B HLA-E HLA-F HLA-G	3105 3106 3133 3134 3135
Basal	mod_137_TAP1.txt	GO:0060337	type I interferon signaling pathway	14786	49	11	0.0364534	6	4.40063e-13	3.53635e-10	HLA-A HLA-B HLA-E HLA-F HLA-G PSMB8	3105 3106 3133 3134 3135 5696
Basal	mod_137_TAP1.txt	GO:0001916	positive regulation of T cell mediated cytotoxicity	14786	19	11	0.014135	5	9.0847e-13	6.08372e-10	HLA-A HLA-B HLA-E HLA-F HLA-G	3105 3106 3133 3134 3135
Basal	mod_137_TAP1.txt	GO:0060333	interferon-gamma-mediated signaling pathway	14786	66	11	0.0491005	5	6.87188e-10	3.94446e-07	HLA-A HLA-B HLA-E HLA-F HLA-G	3105 3106 3133 3134 3135
Basal	mod_137_TAP1.txt	GO:0050776	regulation of immune response	14786	113	11	0.084066	5	1.06221e-08	5.33495e-06	HLA-A HLA-B HLA-E HLA-F HLA-G	3105 3106 3133 3134 3135
Basal	mod_137_TAP1.txt	GO:0006955	immune response	14786	234	11	0.174084	5	4.06675e-07	0.000181558	HLA-A HLA-B HLA-E HLA-F HLA-G	3105 3106 3133 3134 3135
Basal	mod_137_TAP1.txt	GO:0019885	antigen processing and presentation of endogenous peptide antigen via MHC class I	14786	6	11	0.00446368	2	7.53541e-06	0.00275248	TAP1 TAP2	6890 6891
Basal	mod_137_TAP1.txt	GO:1990668	vesicle fusion with endoplasmic reticulum-Golgi intermediate compartment (ERGIC) membrane	14786	6	11	0.00446368	2	7.53541e-06	0.00275248	TAP1 TAP2	6890 6891
Basal	mod_137_TAP1.txt	GO:0002250	adaptive immune response	14786	106	11	0.0788584	3	5.66714e-05	0.0185421	HLA-E TAP1 TAP2	3133 6890 6891
Basal	mod_137_TAP1.txt	GO:0016032	viral process	14786	316	11	0.235087	4	5.99918e-05	0.0185421	PSMB8 PSMB9 TAP1 TAP2	5696 5698 6890 6891
Basal	mod_137_TAP1.txt	GO:0010499	proteasomal ubiquitin-independent protein catabolic process	14786	21	11	0.0156229	2	0.000104855	0.0300935	PSMB8 PSMB9	5696 5698
Basal	mod_156_CCL4.txt	GO:0030593	neutrophil chemotaxis	14786	49	10	0.0331395	6	2.00529e-13	8.05724e-10	CCL2 CCL3 CCL3L3 CCL4 CCL8 IL1B	6347 6348 414062 6351 6355 3553
Basal	mod_156_CCL4.txt	GO:0048247	lymphocyte chemotaxis	14786	19	10	0.01285	5	4.95921e-13	9.96305e-10	CCL2 CCL3 CCL3L3 CCL4 CCL8	6347 6348 414062 6351 6355
Basal	mod_156_CCL4.txt	GO:0002548	monocyte chemotaxis	14786	26	10	0.0175842	5	2.79991e-12	3.75001e-09	CCL2 CCL3 CCL3L3 CCL4 CCL8	6347 6348 414062 6351 6355
Basal	mod_156_CCL4.txt	GO:0048245	eosinophil chemotaxis	14786	11	10	0.00743947	4	3.47321e-11	3.48883e-08	CCL2 CCL3 CCL4 CCL8	6347 6348 6351 6355
Basal	mod_156_CCL4.txt	GO:0070098	chemokine-mediated signaling pathway	14786	45	10	0.0304342	5	5.17256e-11	4.15667e-08	CCL2 CCL3 CCL3L3 CCL4 CCL8	6347 6348 414062 6351 6355
Basal	mod_156_CCL4.txt	GO:0071347	cellular response to interleukin-1	14786	59	10	0.0399026	5	2.11118e-10	1.41379e-07	CCL2 CCL3 CCL3L3 CCL4 CCL8	6347 6348 414062 6351 6355
Basal	mod_156_CCL4.txt	GO:0071346	cellular response to interferon-gamma	14786	74	10	0.0500473	5	6.76428e-10	3.88269e-07	CCL2 CCL3 CCL3L3 CCL4 CCL8	6347 6348 414062 6351 6355
Basal	mod_156_CCL4.txt	GO:0019221	cytokine-mediated signaling pathway	14786	199	10	0.134587	6	1.10684e-09	5.5591e-07	CCL2 CCL3 CCL3L3 CCL4 CSF2RA IL1B	6347 6348 414062 6351 1438 3553
Basal	mod_156_CCL4.txt	GO:0071356	cellular response to tumor necrosis factor	14786	89	10	0.0601921	5	1.73558e-09	7.74838e-07	CCL2 CCL3 CCL3L3 CCL4 CCL8	6347 6348 414062 6351 6355
Basal	mod_156_CCL4.txt	GO:0010469	regulation of signaling receptor activity	14786	239	10	0.161639	6	3.33311e-09	1.33924e-06	CCL2 CCL3 CCL3L3 CCL4 CCL8 IL1B	6347 6348 414062 6351 6355 3553
Basal	mod_156_CCL4.txt	GO:0006954	inflammatory response	14786	267	10	0.180576	6	6.47993e-09	2.36694e-06	CCL2 CCL3 CCL3L3 CCL4 CCL8 IL1B	6347 6348 414062 6351 6355 3553
Basal	mod_156_CCL4.txt	GO:0070374	positive regulation of ERK1 and ERK2 cascade	14786	175	10	0.118355	5	5.2686e-08	1.7641e-05	CCL2 CCL3 CCL3L3 CCL4 CCL8	6347 6348 414062 6351 6355
Basal	mod_156_CCL4.txt	GO:0007186	G protein-coupled receptor signaling pathway	14786	461	10	0.311781	6	1.6794e-07	5.19065e-05	CCL2 CCL3 CCL3L3 CCL4 CCL8 GPR65	6347 6348 414062 6351 6355 8477
Basal	mod_156_CCL4.txt	GO:0043547	positive regulation of GTPase activity	14786	295	10	0.199513	5	7.09557e-07	0.000203643	CCL2 CCL3 CCL3L3 CCL4 CCL8	6347 6348 414062 6351 6355
Basal	mod_156_CCL4.txt	GO:0031663	lipopolysaccharide-mediated signaling pathway	14786	32	10	0.0216421	3	1.09364e-06	0.00029295	CCL2 CCL3 IL1B	6347 6348 3553
Basal	mod_156_CCL4.txt	GO:0043491	protein kinase B signaling	14786	35	10	0.023671	3	1.44158e-06	0.000362017	CCL2 CCL3 IL1B	6347 6348 3553
Basal	mod_156_CCL4.txt	GO:0007267	cell-cell signaling	14786	142	10	0.0960368	4	1.63727e-06	0.000386975	CCL3 CCL4 CCL8 IL1B	6348 6351 6355 3553
Basal	mod_156_CCL4.txt	GO:0071407	cellular response to organic cyclic compound	14786	43	10	0.0290816	3	2.71047e-06	0.000605037	CCL2 CCL3 IL1B	6347 6348 3553
Basal	mod_156_CCL4.txt	GO:2000503	positive regulation of natural killer cell chemotaxis	14786	5	10	0.00338158	2	4.11245e-06	0.000869674	CCL3 CCL4	6348 6351
Basal	mod_156_CCL4.txt	GO:0000165	MAPK cascade	14786	182	10	0.123089	4	4.40217e-06	0.000884395	CCL2 CCL3 CSF2RA IL1B	6347 6348 1438 3553
Basal	mod_156_CCL4.txt	GO:0043615	astrocyte cell migration	14786	6	10	0.00405789	2	6.16645e-06	0.00117985	CCL2 CCL3	6347 6348
Basal	mod_156_CCL4.txt	GO:0006935	chemotaxis	14786	87	10	0.0588394	3	2.29182e-05	0.0040037	CCL2 CCL3 CCL8	6347 6348 6355
Basal	mod_156_CCL4.txt	GO:0048246	macrophage chemotaxis	14786	11	10	0.00743947	2	2.25695e-05	0.0040037	CCL2 CCL3	6347 6348
Basal	mod_156_CCL4.txt	GO:0043922	negative regulation by host of viral transcription	14786	12	10	0.00811579	2	2.70737e-05	0.00435128	CCL3 CCL4	6348 6351
Basal	mod_156_CCL4.txt	GO:0090280	positive regulation of calcium ion import	14786	12	10	0.00811579	2	2.70737e-05	0.00435128	CCL2 CCL3	6347 6348
Basal	mod_156_CCL4.txt	GO:0050850	positive regulation of calcium-mediated signaling	14786	13	10	0.0087921	2	3.19846e-05	0.00494286	CCL3 CCL4	6348 6351
Basal	mod_156_CCL4.txt	GO:0051928	positive regulation of calcium ion transport	14786	21	10	0.0142026	2	8.58642e-05	0.0127779	CCL3 CCL4	6348 6351
Basal	mod_157_SELP.txt	GO:0002606	positive regulation of dendritic cell antigen processing and presentation	14786	6	10	0.00405789	2	6.16645e-06	0.00713142	CCL19 CCL21	6363 6366
Basal	mod_157_SELP.txt	GO:0070098	chemokine-mediated signaling pathway	14786	45	10	0.0304342	3	3.11435e-06	0.00713142	ACKR1 CCL19 CCL21	2532 6363 6366
Basal	mod_157_SELP.txt	GO:0071347	cellular response to interleukin-1	14786	59	10	0.0399026	3	7.09948e-06	0.00713142	CCL19 CCL21 RORA	6363 6366 6095
Basal	mod_157_SELP.txt	GO:2000669	negative regulation of dendritic cell apoptotic process	14786	6	10	0.00405789	2	6.16645e-06	0.00713142	CCL19 CCL21	6363 6366
Basal	mod_157_SELP.txt	GO:0001771	immunological synapse formation	14786	10	10	0.00676315	2	1.84727e-05	0.0123238	CCL19 CCL21	6363 6366
Basal	mod_157_SELP.txt	GO:0006954	inflammatory response	14786	267	10	0.180576	4	2.00415e-05	0.0123238	ACKR1 CCL19 CCL21 SELP	2532 6363 6366 6403
Basal	mod_157_SELP.txt	GO:0071356	cellular response to tumor necrosis factor	14786	89	10	0.0601921	3	2.45372e-05	0.0123238	CCL19 CCL21 RORA	6363 6366 6095
Basal	mod_157_SELP.txt	GO:2000147	positive regulation of cell motility	14786	11	10	0.00743947	2	2.25695e-05	0.0123238	CCL19 CCL21	6363 6366
Basal	mod_157_SELP.txt	GO:0050921	positive regulation of chemotaxis	14786	13	10	0.0087921	2	3.19846e-05	0.0142794	CCL19 CCL21	6363 6366
Basal	mod_157_SELP.txt	GO:0002407	dendritic cell chemotaxis	14786	15	10	0.0101447	2	4.30252e-05	0.0172875	CCL19 CCL21	6363 6366
Basal	mod_157_SELP.txt	GO:0048247	lymphocyte chemotaxis	14786	19	10	0.01285	2	6.99685e-05	0.0216256	CCL19 CCL21	6363 6366
Basal	mod_157_SELP.txt	GO:0048260	positive regulation of receptor-mediated endocytosis	14786	18	10	0.0121737	2	6.2626e-05	0.0216256	CCL19 CCL21	6363 6366
Basal	mod_157_SELP.txt	GO:0090023	positive regulation of neutrophil chemotaxis	14786	19	10	0.01285	2	6.99685e-05	0.0216256	CCL19 CCL21	6363 6366
Basal	mod_157_SELP.txt	GO:0043552	positive regulation of phosphatidylinositol 3-kinase activity	14786	25	10	0.0169079	2	0.000122486	0.0351536	CCL19 CCL21	6363 6366
Basal	mod_157_SELP.txt	GO:0002548	monocyte chemotaxis	14786	26	10	0.0175842	2	0.000132646	0.0355313	CCL19 CCL21	6363 6366
Basal	mod_157_SELP.txt	GO:0048469	cell maturation	14786	27	10	0.0182605	2	0.000143206	0.0359625	CCL19 CCL21	6363 6366
Basal	mod_157_SELP.txt	GO:0051209	release of sequestered calcium ion into cytosol	14786	30	10	0.0202895	2	0.000177285	0.0419018	CCL19 CCL21	6363 6366
Basal	mod_184_RELB.txt	GO:0002467	germinal center formation	14786	7	10	0.00473421	2	8.62991e-06	0.034675	BCL3 NFKB2	602 4791
Her2	mod_77_UBASH3A.txt	GO:0002250	adaptive immune response	14786	106	45	0.322602	14	5.4093e-20	2.17346e-16	CD247 CD3D CD3E CD6 CD7 CD8B EOMES IFNG KLRK1 SH2D1A SIT1 THEMIS TRAT1 TXK	919 915 916 923 924 926 8320 3458 22914 4068 27240 387357 50852 7294
Her2	mod_77_UBASH3A.txt	GO:0050776	regulation of immune response	14786	113	45	0.343906	10	1.15548e-12	2.32135e-09	CD247 CD3D CD3E CD8A CD8B CD96 KLRB1 KLRK1 SH2D1A SLA2	919 915 916 925 926 10225 3820 22914 4068 84174
Her2	mod_77_UBASH3A.txt	GO:0019835	cytolysis	14786	11	45	0.0334776	5	9.46163e-11	1.26723e-07	GZMA GZMB GZMH GZMM PRF1	3001 3002 2999 3004 5551
Her2	mod_77_UBASH3A.txt	GO:0042110	T cell activation	14786	39	45	0.118693	6	1.70088e-09	1.70853e-06	CD2 CD3E CD7 CD8A CD8B SLA2	914 916 924 925 926 84174
Her2	mod_77_UBASH3A.txt	GO:0006955	immune response	14786	234	45	0.71216	9	2.8827e-08	1.65467e-05	CD7 CD8A CD8B CD96 CST7 CXCR3 GZMA IL2RG S1PR4	924 925 926 10225 8530 2833 3001 3561 8698
Her2	mod_77_UBASH3A.txt	GO:0007169	transmembrane receptor protein tyrosine kinase signaling pathway	14786	61	45	0.185649	6	2.75393e-08	1.65467e-05	CD3E CD7 CD8A CD8B LCK TRAT1	916 924 925 926 3932 50852
Her2	mod_77_UBASH3A.txt	GO:0050852	T cell receptor signaling pathway	14786	103	45	0.313472	7	2.36539e-08	1.65467e-05	CD247 CD3D CD3E LCK THEMIS TRAT1 TXK	919 915 916 3932 387357 50852 7294
Her2	mod_77_UBASH3A.txt	GO:0030217	T cell differentiation	14786	27	45	0.0821723	4	1.24811e-06	0.000626864	CD3D CD3E LCK TBX21	915 916 3932 30009
Her2	mod_77_UBASH3A.txt	GO:0007166	cell surface receptor signaling pathway	14786	195	45	0.593467	7	1.84999e-06	0.000825918	CD2 CD3D CD3E CD8A CXCR3 IFNG KLRB1	914 915 916 925 2833 3458 3820
Her2	mod_77_UBASH3A.txt	GO:0032729	positive regulation of interferon-gamma production	14786	38	45	0.11565	4	5.12295e-06	0.0020584	CD3E KLRK1 LTA TXK	916 22914 4049 7294
Her2	mod_77_UBASH3A.txt	GO:0006915	apoptotic process	14786	476	45	1.44867	9	1.08693e-05	0.00397027	CD2 CXCR3 GZMA GZMB GZMH GZMM IFNG LTA PRF1	914 2833 3001 3002 2999 3004 3458 4049 5551
Her2	mod_77_UBASH3A.txt	GO:0050690	regulation of defense response to virus by virus	14786	27	45	0.0821723	3	7.32124e-05	0.024514	CD247 CD8B LCK	919 926 3932
Her2	mod_77_UBASH3A.txt	GO:0008626	granzyme-mediated apoptotic signaling pathway	14786	5	45	0.0152171	2	9.00461e-05	0.0258432	GZMB GZMH	3002 2999
Her2	mod_77_UBASH3A.txt	GO:0033634	positive regulation of cell-cell adhesion mediated by integrin	14786	5	45	0.0152171	2	9.00461e-05	0.0258432	CCL5 CD3E	6352 916
Her2	mod_77_UBASH3A.txt	GO:0006959	humoral immune response	14786	32	45	0.0973894	3	0.000122834	0.0329032	IFNG LTA SH2D1A	3458 4049 4068
Her2	mod_77_UBASH3A.txt	GO:0050863	regulation of T cell activation	14786	6	45	0.0182605	2	0.000134807	0.0338535	CCL5 SIT1	6352 27240
Her2	mod_88_IRF9.txt	GO:0051607	defense response to virus	14786	142	37	0.355336	22	6.25036e-36	2.51139e-32	DDX58 DDX60 DHX58 EIF2AK2 HERC5 IFI27 IFI6 IFIH1 IFIT2 IFIT3 IFIT5 IRF7 IRF9 ISG15 MX1 MX2 OAS1 OAS3 OASL PLSCR1 RSAD2 STAT1	23586 55601 79132 5610 51191 3429 2537 64135 3433 3437 24138 3665 10379 9636 4599 4600 4938 4940 8638 5359 91543 6772
Her2	mod_88_IRF9.txt	GO:0060337	type I interferon signaling pathway	14786	49	37	0.122616	16	1.66686e-31	3.34871e-28	IFI27 IFI6 IFIT2 IFIT3 IRF7 IRF9 ISG15 MX1 MX2 OAS1 OAS3 OASL RSAD2 SP100 STAT1 XAF1	3429 2537 3433 3437 3665 10379 9636 4599 4600 4938 4940 8638 91543 6672 6772 54739
Her2	mod_88_IRF9.txt	GO:0009615	response to virus	14786	92	37	0.230218	15	2.05501e-24	2.75234e-21	DDX58 DDX60 DHX58 EIF2AK2 IFI44 IFIH1 IFIT2 IFIT3 IRF7 MX1 MX2 OAS1 OAS3 OASL RSAD2	23586 55601 79132 5610 10561 64135 3433 3437 3665 4599 4600 4938 4940 8638 91543
Her2	mod_88_IRF9.txt	GO:0045071	negative regulation of viral genome replication	14786	35	37	0.0875828	9	9.04825e-17	9.08897e-14	EIF2AK2 IFIT5 ISG15 MX1 OAS1 OAS3 OASL PLSCR1 RSAD2	5610 24138 9636 4599 4938 4940 8638 5359 91543
Her2	mod_88_IRF9.txt	GO:0045087	innate immune response	14786	271	37	0.678141	12	1.3892e-12	1.11636e-09	DDX58 DDX60 DHX58 EIF2AK2 HERC5 IFI27 IFI6 IFIH1 IFIT5 IRF7 MX1 MX2	23586 55601 79132 5610 51191 3429 2537 64135 24138 3665 4599 4600
Her2	mod_88_IRF9.txt	GO:0060333	interferon-gamma-mediated signaling pathway	14786	66	37	0.165156	7	2.35812e-10	1.57915e-07	IRF7 IRF9 OAS1 OAS3 OASL SP100 STAT1	3665 10379 4938 4940 8638 6672 6772
Her2	mod_88_IRF9.txt	GO:0032480	negative regulation of type I interferon production	14786	27	37	0.0675639	5	5.74627e-09	3.29836e-06	DDX58 DHX58 HERC5 IFIH1 ISG15	23586 79132 51191 64135 9636
Her2	mod_88_IRF9.txt	GO:0032727	positive regulation of interferon-alpha production	14786	12	37	0.0300284	4	1.6189e-08	8.13092e-06	DDX58 IFIH1 IRF7 STAT1	23586 64135 3665 6772
Her2	mod_88_IRF9.txt	GO:0034340	response to type I interferon	14786	8	37	0.0200189	3	8.00844e-07	0.000357532	ISG15 MX1 SP100	9636 4599 6672
Her2	mod_88_IRF9.txt	GO:0035456	response to interferon-beta	14786	9	37	0.0225213	3	1.19919e-06	0.000481836	PLSCR1 STAT1 XAF1	5359 6772 54739
Her2	mod_88_IRF9.txt	GO:0016032	viral process	14786	316	37	0.790748	7	1.13073e-05	0.00413024	DDX58 DHX58 IFIH1 ISG15 RSAD2 SP100 STAT1	23586 79132 64135 9636 91543 6672 6772
Her2	mod_88_IRF9.txt	GO:0032728	positive regulation of interferon-beta production	14786	27	37	0.0675639	3	4.04811e-05	0.0135544	DDX58 IFIH1 IRF7	23586 64135 3665
Her2	mod_88_IRF9.txt	GO:0009597	detection of virus	14786	5	37	0.0125118	2	6.06421e-05	0.0174043	DDX58 IFIH1	23586 64135
Her2	mod_88_IRF9.txt	GO:1900246	positive regulation of RIG-I signaling pathway	14786	5	37	0.0125118	2	6.06421e-05	0.0174043	DDX60 DHX58	55601 79132
Her2	mod_88_IRF9.txt	GO:0032020	ISG15-protein conjugation	14786	6	37	0.0150142	2	9.08197e-05	0.0228071	HERC5 ISG15	51191 9636
Her2	mod_88_IRF9.txt	GO:0060760	positive regulation of response to cytokine stimulus	14786	6	37	0.0150142	2	9.08197e-05	0.0228071	DDX58 IFIH1	23586 64135
Her2	mod_88_IRF9.txt	GO:1902741	positive regulation of interferon-alpha secretion	14786	7	37	0.0175166	2	0.000126947	0.0300043	DDX58 IFIH1	23586 64135
Her2	mod_88_IRF9.txt	GO:0034058	endosomal vesicle fusion	14786	9	37	0.0225213	2	0.000216938	0.0458766	SAMD9 SAMD9L	54809 219285
Her2	mod_88_IRF9.txt	GO:0035455	response to interferon-alpha	14786	9	37	0.0225213	2	0.000216938	0.0458766	EIF2AK2 MX2	5610 4600
Her2	mod_93_C1QC.txt	GO:0019886	antigen processing and presentation of exogenous peptide antigen via MHC class II	14786	92	35	0.217774	12	1.18877e-18	4.77648e-15	CD74 FCGR2B HLA-DMA HLA-DMB HLA-DOA HLA-DPA1 HLA-DPB1 HLA-DQA1 HLA-DQB1 HLA-DRA HLA-DRB1 HLA-DRB5	972 2213 3108 3109 3111 3113 3115 3117 3119 3122 3123 3127
Her2	mod_93_C1QC.txt	GO:0060333	interferon-gamma-mediated signaling pathway	14786	66	35	0.156229	8	2.17501e-12	4.36959e-09	CIITA HLA-DPA1 HLA-DPB1 HLA-DQA1 HLA-DQB1 HLA-DRA HLA-DRB1 HLA-DRB5	4261 3113 3115 3117 3119 3122 3123 3127
Her2	mod_93_C1QC.txt	GO:0006955	immune response	14786	234	35	0.553902	10	1.05574e-10	1.41399e-07	C1QC CIITA FCGR2B HLA-DMA HLA-DMB HLA-DOA HLA-DPA1 HLA-DQA1 HLA-DQB1 HLA-DRA	714 4261 2213 3108 3109 3111 3113 3117 3119 3122
Her2	mod_93_C1QC.txt	GO:0050852	T cell receptor signaling pathway	14786	103	35	0.243812	7	3.7105e-09	3.72719e-06	HLA-DPA1 HLA-DPB1 HLA-DQA1 HLA-DQB1 HLA-DRA HLA-DRB1 HLA-DRB5	3113 3115 3117 3119 3122 3123 3127
Her2	mod_93_C1QC.txt	GO:0030449	regulation of complement activation	14786	30	35	0.0710131	4	6.90013e-07	0.000554495	C1QA C1QB C1QC C3AR1	712 713 714 719
Her2	mod_93_C1QC.txt	GO:0006954	inflammatory response	14786	267	35	0.632017	7	2.52534e-06	0.00169113	AIF1 C3AR1 CHI3L1 CIITA FCGR2B FOLR2 STAB1	199 719 1116 4261 2213 2350 23166
Her2	mod_93_C1QC.txt	GO:0042102	positive regulation of T cell proliferation	14786	47	35	0.111254	4	4.36462e-06	0.00250529	AIF1 HLA-DMB HLA-DPA1 HLA-DPB1	199 3109 3113 3115
Her2	mod_93_C1QC.txt	GO:0006956	complement activation	14786	17	35	0.0402408	3	8.07663e-06	0.00405649	C1QA C1QB C1QC	712 713 714
Her2	mod_93_C1QC.txt	GO:0006958	complement activation, classical pathway	14786	20	35	0.0473421	3	1.34745e-05	0.00601559	C1QA C1QB C1QC	712 713 714
Her2	mod_104_TNFRSF17.txt	GO:0002250	adaptive immune response	14786	106	27	0.193561	5	1.22614e-06	0.00492665	CD79A LAX1 SLAMF7 TNFRSF13B TNFRSF17	973 54900 57823 23495 608
Her2	mod_107_HIST1H4K.txt	GO:0006334	nucleosome assembly	14786	63	30	0.127824	18	1.22608e-36	4.9264e-33	HIST1H1C HIST1H2BE HIST1H2BG HIST1H2BH HIST1H2BJ HIST1H2BK HIST1H2BN HIST1H3D HIST1H3E HIST1H3H HIST1H4H HIST1H4J HIST1H4K HIST2H2BE HIST2H2BF HIST2H3C HIST2H3D HIST2H4A	3006 8344 8339 8345 8970 85236 8341 8351 8353 8357 8365 8363 8362 8349 440689 126961 653604 8370
Her2	mod_107_HIST1H4K.txt	GO:0000183	chromatin silencing at rDNA	14786	20	30	0.0405789	9	2.55157e-20	5.12611e-17	HIST1H3D HIST1H3E HIST1H3H HIST1H4H HIST1H4J HIST1H4K HIST2H3C HIST2H3D HIST2H4A	8351 8353 8357 8365 8363 8362 126961 653604 8370
Her2	mod_107_HIST1H4K.txt	GO:0006325	chromatin organization	14786	110	30	0.223184	12	1.20016e-18	1.60741e-15	HIST1H2AC HIST1H2AD HIST1H2AE HIST1H2AK HIST1H2AM HIST1H3D HIST1H3E HIST1H3H HIST2H2AA3 HIST2H2AC HIST2H3C HIST2H3D	8334 3013 3012 8330 8336 8351 8353 8357 8337 8338 126961 653604
Her2	mod_107_HIST1H4K.txt	GO:0045814	negative regulation of gene expression, epigenetic	14786	33	30	0.0669552	9	5.76218e-18	4.63049e-15	HIST1H3D HIST1H3E HIST1H3H HIST1H4H HIST1H4J HIST1H4K HIST2H3C HIST2H3D HIST2H4A	8351 8353 8357 8365 8363 8362 126961 653604 8370
Her2	mod_107_HIST1H4K.txt	GO:0060964	regulation of gene silencing by miRNA	14786	33	30	0.0669552	9	5.76218e-18	4.63049e-15	HIST1H3D HIST1H3E HIST1H3H HIST1H4H HIST1H4J HIST1H4K HIST2H3C HIST2H3D HIST2H4A	8351 8353 8357 8365 8363 8362 126961 653604 8370
Her2	mod_107_HIST1H4K.txt	GO:0032200	telomere organization	14786	11	30	0.0223184	7	2.1826e-17	1.46161e-14	HIST1H3D HIST1H3E HIST1H3H HIST1H4H HIST1H4J HIST1H4K HIST2H4A	8351 8353 8357 8365 8363 8362 8370
Her2	mod_107_HIST1H4K.txt	GO:0045652	regulation of megakaryocyte differentiation	14786	47	30	0.0953605	9	1.99968e-16	1.14782e-13	HIST1H3D HIST1H3E HIST1H3H HIST1H4H HIST1H4J HIST1H4K HIST2H3C HIST2H3D HIST2H4A	8351 8353 8357 8365 8363 8362 126961 653604 8370
Her2	mod_107_HIST1H4K.txt	GO:0006335	DNA replication-dependent nucleosome assembly	14786	16	30	0.0324631	7	7.51496e-16	3.77439e-13	HIST1H3D HIST1H3E HIST1H3H HIST1H4H HIST1H4J HIST1H4K HIST2H4A	8351 8353 8357 8365 8363 8362 8370
Her2	mod_107_HIST1H4K.txt	GO:0051290	protein heterotetramerization	14786	31	30	0.0628973	7	1.6924e-13	7.55564e-11	HIST1H3D HIST1H3E HIST1H3H HIST1H4H HIST1H4J HIST1H4K HIST2H4A	8351 8353 8357 8365 8363 8362 8370
Her2	mod_107_HIST1H4K.txt	GO:0002227	innate immune response in mucosa	14786	9	30	0.0182605	5	3.03372e-12	1.21895e-09	HIST1H2BE HIST1H2BG HIST1H2BJ HIST1H2BK HIST2H2BE	8344 8339 8970 85236 8349
Her2	mod_107_HIST1H4K.txt	GO:0044267	cellular protein metabolic process	14786	134	30	0.271879	9	3.82812e-12	1.39831e-09	HIST1H3D HIST1H3E HIST1H3H HIST1H4H HIST1H4J HIST1H4K HIST2H3C HIST2H3D HIST2H4A	8351 8353 8357 8365 8363 8362 126961 653604 8370
Her2	mod_107_HIST1H4K.txt	GO:0019731	antibacterial humoral response	14786	13	30	0.0263763	5	3.08129e-11	1.03172e-08	HIST1H2BE HIST1H2BG HIST1H2BJ HIST1H2BK HIST2H2BE	8344 8339 8970 85236 8349
Her2	mod_107_HIST1H4K.txt	GO:0038111	interleukin-7-mediated signaling pathway	14786	21	30	0.0426079	5	4.81721e-10	1.48889e-07	HIST1H3D HIST1H3E HIST1H3H HIST2H3C HIST2H3D	8351 8353 8357 126961 653604
Her2	mod_107_HIST1H4K.txt	GO:0045653	negative regulation of megakaryocyte differentiation	14786	8	30	0.0162316	4	9.58223e-10	2.7501e-07	HIST1H4H HIST1H4J HIST1H4K HIST2H4A	8365 8363 8362 8370
Her2	mod_107_HIST1H4K.txt	GO:0061844	antimicrobial humoral immune response mediated by antimicrobial peptide	14786	25	30	0.0507237	5	1.25067e-09	3.35012e-07	HIST1H2BE HIST1H2BG HIST1H2BJ HIST1H2BK HIST2H2BE	8344 8339 8970 85236 8349
Her2	mod_107_HIST1H4K.txt	GO:0050830	defense response to Gram-positive bacterium	14786	42	30	0.0852157	5	1.95498e-08	4.90945e-06	HIST1H2BE HIST1H2BG HIST1H2BJ HIST1H2BK HIST2H2BE	8344 8339 8970 85236 8349
Her2	mod_107_HIST1H4K.txt	GO:0006336	DNA replication-independent nucleosome assembly	14786	17	30	0.0344921	4	3.21693e-08	7.1809e-06	HIST1H4H HIST1H4J HIST1H4K HIST2H4A	8365 8363 8362 8370
Her2	mod_107_HIST1H4K.txt	GO:0016233	telomere capping	14786	17	30	0.0344921	4	3.21693e-08	7.1809e-06	HIST1H4H HIST1H4J HIST1H4K HIST2H4A	8365 8363 8362 8370
Her2	mod_107_HIST1H4K.txt	GO:0006352	DNA-templated transcription, initiation	14786	19	30	0.03855	4	5.22427e-08	1.1048e-05	HIST1H4H HIST1H4J HIST1H4K HIST2H4A	8365 8363 8362 8370
Her2	mod_107_HIST1H4K.txt	GO:0034080	CENP-A containing nucleosome assembly	14786	32	30	0.0649263	4	4.75896e-07	9.56075e-05	HIST1H4H HIST1H4J HIST1H4K HIST2H4A	8365 8363 8362 8370
Her2	mod_107_HIST1H4K.txt	GO:0006303	double-strand break repair via nonhomologous end joining	14786	47	30	0.0953605	4	2.31116e-06	0.000442202	HIST1H4H HIST1H4J HIST1H4K HIST2H4A	8365 8363 8362 8370
Her2	mod_107_HIST1H4K.txt	GO:0007596	blood coagulation	14786	120	30	0.243474	5	3.92297e-06	0.000716477	HIST1H3D HIST1H3E HIST1H3H HIST2H3C HIST2H3D	8351 8353 8357 126961 653604
Her2	mod_107_HIST1H4K.txt	GO:0016567	protein ubiquitination	14786	367	30	0.744623	6	8.04659e-05	0.014057	HIST1H2BE HIST1H2BG HIST1H2BH HIST1H2BJ HIST1H2BK HIST1H2BN	8344 8339 8345 8970 85236 8341
Her2	mod_107_HIST1H4K.txt	GO:0031640	killing of cells of other organism	14786	11	30	0.0223184	2	0.000216408	0.0362303	HIST1H2BJ HIST1H2BK	8970 85236
Her2	mod_111_IFI30.txt	GO:0050776	regulation of immune response	14786	113	26	0.198701	5	1.38019e-06	0.00554559	LILRB2 PILRA SIGLEC7 SIGLEC9 TYROBP	10288 29992 27036 27180 7305
Her2	mod_111_IFI30.txt	GO:0043312	neutrophil degranulation	14786	399	26	0.70161	7	4.17248e-06	0.00838252	C5AR1 CD68 FCER1G LILRB2 OLR1 SIGLEC9 TYROBP	728 968 2207 10288 4973 27180 7305
Her2	mod_111_IFI30.txt	GO:0042130	negative regulation of T cell proliferation	14786	30	26	0.0527526	3	1.89889e-05	0.0254325	CD86 HAVCR2 LILRB2	942 84868 10288
Her2	mod_111_IFI30.txt	GO:0002430	complement receptor mediated signaling pathway	14786	6	26	0.0105505	2	4.4407e-05	0.0354564	C5AR1 FPR3	728 2359
Her2	mod_111_IFI30.txt	GO:0006955	immune response	14786	234	26	0.41147	5	4.76874e-05	0.0354564	C5AR1 CCR1 CD86 LILRB2 LST1	728 1230 942 10288 7940
Her2	mod_111_IFI30.txt	GO:0006968	cellular defense response	14786	42	26	0.0738536	3	5.29464e-05	0.0354564	C5AR1 LILRB2 TYROBP	728 10288 7305
Her2	mod_111_IFI30.txt	GO:0042102	positive regulation of T cell proliferation	14786	47	26	0.0826457	3	7.43495e-05	0.0426766	CD86 HAVCR2 LILRB2	942 84868 10288
Her2	mod_111_IFI30.txt	GO:0006954	inflammatory response	14786	267	26	0.469498	5	8.91519e-05	0.0447765	C5AR1 CCR1 FPR3 HAVCR2 OLR1	728 1230 2359 84868 4973
Her2	mod_111_IFI30.txt	GO:0002281	macrophage activation involved in immune response	14786	9	26	0.0158258	2	0.000106231	0.0474264	HAVCR2 TYROBP	84868 7305
Her2	mod_126_CXCL11.txt	GO:0007165	signal transduction	14786	726	14	0.687407	6	2.9362e-05	0.0338331	ARHGAP44 CXCL10 CXCL11 EPO PKN3 RASGRP2	9912 3627 6373 2056 29941 10235
Her2	mod_126_CXCL11.txt	GO:0010818	T cell chemotaxis	14786	9	14	0.00852157	2	2.98577e-05	0.0338331	CXCL10 CXCL11	3627 6373
Her2	mod_126_CXCL11.txt	GO:0043950	positive regulation of cAMP-mediated signaling	14786	10	14	0.00946842	2	3.73019e-05	0.0338331	CXCL10 CXCL11	3627 6373
Her2	mod_126_CXCL11.txt	GO:0060333	interferon-gamma-mediated signaling pathway	14786	66	14	0.0624915	3	2.98534e-05	0.0338331	GBP1 GBP2 IRF1	2633 2634 3659
Her2	mod_126_CXCL11.txt	GO:0071346	cellular response to interferon-gamma	14786	74	14	0.0700663	3	4.21019e-05	0.0338331	GBP1 GBP2 GBP4	2633 2634 115361
Her2	mod_127_TAP1.txt	GO:0002474	antigen processing and presentation of peptide antigen via MHC class I	14786	26	15	0.0263763	7	1.37033e-16	2.75298e-13	HLA-A HLA-B HLA-C HLA-F HLA-G TAP1 TAP2	3105 3106 3107 3134 3135 6890 6891
Her2	mod_127_TAP1.txt	GO:0002479	antigen processing and presentation of exogenous peptide antigen via MHC class I, TAP-dependent	14786	25	15	0.0253618	7	1.00187e-16	2.75298e-13	HLA-A HLA-B HLA-C HLA-F HLA-G TAP1 TAP2	3105 3106 3107 3134 3135 6890 6891
Her2	mod_127_TAP1.txt	GO:0002476	antigen processing and presentation of endogenous peptide antigen via MHC class Ib	14786	6	15	0.00608684	5	3.05973e-15	4.098e-12	HLA-A HLA-B HLA-C HLA-F HLA-G	3105 3106 3107 3134 3135
Her2	mod_127_TAP1.txt	GO:0002480	antigen processing and presentation of exogenous peptide antigen via MHC class I, TAP-independent	14786	8	15	0.00811579	5	2.85253e-14	2.86537e-11	HLA-A HLA-B HLA-C HLA-F HLA-G	3105 3106 3107 3134 3135
Her2	mod_127_TAP1.txt	GO:0060337	type I interferon signaling pathway	14786	49	15	0.0497092	6	4.71997e-12	3.79297e-09	HLA-A HLA-B HLA-C HLA-F HLA-G PSMB8	3105 3106 3107 3134 3135 5696
Her2	mod_127_TAP1.txt	GO:0001916	positive regulation of T cell mediated cytotoxicity	14786	19	15	0.019275	5	5.88643e-12	3.94195e-09	HLA-A HLA-B HLA-C HLA-F HLA-G	3105 3106 3107 3134 3135
Her2	mod_127_TAP1.txt	GO:0060333	interferon-gamma-mediated signaling pathway	14786	66	15	0.0669552	5	4.40561e-09	2.52882e-06	HLA-A HLA-B HLA-C HLA-F HLA-G	3105 3106 3107 3134 3135
Her2	mod_127_TAP1.txt	GO:0050776	regulation of immune response	14786	113	15	0.114635	5	6.73789e-08	3.3841e-05	HLA-A HLA-B HLA-C HLA-F HLA-G	3105 3106 3107 3134 3135
Her2	mod_127_TAP1.txt	GO:0010499	proteasomal ubiquitin-independent protein catabolic process	14786	21	15	0.0213039	3	1.11119e-06	0.000496085	PSMB10 PSMB8 PSMB9	5699 5696 5698
Her2	mod_127_TAP1.txt	GO:0006955	immune response	14786	234	15	0.237387	5	2.50981e-06	0.00100844	HLA-A HLA-B HLA-C HLA-F HLA-G	3105 3106 3107 3134 3135
Her2	mod_127_TAP1.txt	GO:0010498	proteasomal protein catabolic process	14786	29	15	0.0294197	3	3.03801e-06	0.0011097	PSMB10 PSMB8 PSMB9	5699 5696 5698
Her2	mod_127_TAP1.txt	GO:0016032	viral process	14786	316	15	0.320574	5	1.08782e-05	0.00364239	PSMB10 PSMB8 PSMB9 TAP1 TAP2	5699 5696 5698 6890 6891
Her2	mod_127_TAP1.txt	GO:0019885	antigen processing and presentation of endogenous peptide antigen via MHC class I	14786	6	15	0.00608684	2	1.43754e-05	0.00412574	TAP1 TAP2	6890 6891
Her2	mod_127_TAP1.txt	GO:1990668	vesicle fusion with endoplasmic reticulum-Golgi intermediate compartment (ERGIC) membrane	14786	6	15	0.00608684	2	1.43754e-05	0.00412574	TAP1 TAP2	6890 6891
Her2	mod_133_TLR10.txt	GO:0042110	T cell activation	14786	39	15	0.0395645	3	7.5522e-06	0.0303448	PIK3CD PIK3CG TREML2	5293 5294 79865
Her2	mod_133_TLR10.txt	GO:0010818	T cell chemotaxis	14786	9	15	0.00913026	2	3.44403e-05	0.0461271	PIK3CD PIK3CG	5293 5294
Her2	mod_133_TLR10.txt	GO:0043303	mast cell degranulation	14786	9	15	0.00913026	2	3.44403e-05	0.0461271	PIK3CD PIK3CG	5293 5294
Her2	mod_136_LILRB3.txt	GO:0043312	neutrophil degranulation	14786	399	14	0.37779	6	9.29709e-07	0.00373557	FGR ITGAX ITGB2 LILRB3 OSCAR SLC11A1	2268 3687 3689 11025 126014 6556
Her2	mod_143_CD1E.txt	GO:0048007	antigen processing and presentation, exogenous lipid antigen via MHC class Ib	14786	5	10	0.00338158	2	4.11245e-06	0.0165238	CD1C CD1E	911 913
Her2	mod_166_S100A9.txt	GO:2001244	positive regulation of intrinsic apoptotic signaling pathway	14786	28	10	0.0189368	3	7.2336e-07	0.00290646	S100A8 S100A9 TP53	6279 6280 7157
Her2	mod_166_S100A9.txt	GO:0002523	leukocyte migration involved in inflammatory response	14786	7	10	0.00473421	2	8.62991e-06	0.0173375	S100A8 S100A9	6279 6280
Her2	mod_166_S100A9.txt	GO:0006914	autophagy	14786	105	10	0.0710131	3	4.02734e-05	0.0404546	S100A8 S100A9 TP53	6279 6280 7157
Her2	mod_166_S100A9.txt	GO:0050832	defense response to fungus	14786	13	10	0.0087921	2	3.19846e-05	0.0404546	S100A8 S100A9	6279 6280
Her2	mod_228_TRIM6-TRIM34.txt	GO:0070206	protein trimerization	14786	7	10	0.00473421	4	3.68849e-12	1.48204e-08	TRIM21 TRIM22 TRIM34 TRIM6	6737 10346 53840 117854
Her2	mod_228_TRIM6-TRIM34.txt	GO:0060333	interferon-gamma-mediated signaling pathway	14786	66	10	0.0446368	4	7.45099e-08	0.00014969	TRIM21 TRIM22 TRIM34 TRIM5	6737 10346 53840 85363
Her2	mod_228_TRIM6-TRIM34.txt	GO:0051091	positive regulation of DNA-binding transcription factor activity	14786	86	10	0.0581631	4	2.18113e-07	0.000292126	TRIM21 TRIM22 TRIM34 TRIM5	6737 10346 53840 85363
Her2	mod_228_TRIM6-TRIM34.txt	GO:0051607	defense response to virus	14786	142	10	0.0960368	4	1.63727e-06	0.00164464	C19orf66 TRIM22 TRIM34 TRIM5	55337 10346 53840 85363
Her2	mod_228_TRIM6-TRIM34.txt	GO:1902187	negative regulation of viral release from host cell	14786	14	10	0.00946842	2	3.73019e-05	0.0299758	TRIM21 TRIM5	6737 85363
LumA	mod_40_TIE1.txt	GO:0001525	angiogenesis	14786	194	83	1.089	17	4.76731e-16	1.91551e-12	APLNR DLL4 ECSCR FLT1 GJA5 KDR NOS3 PECAM1 PGF PTPRB ROBO4 S1PR1 SOX17 TEK THSD7A TIE1 VEGFC	187 54567 641700 2321 2702 3791 4846 5175 5228 5787 54538 1901 64321 7010 221981 7075 7424
LumA	mod_40_TIE1.txt	GO:0045766	positive regulation of angiogenesis	14786	109	83	0.611863	9	9.60271e-09	1.92918e-05	APLNR CD34 CDH5 FLT1 KDR NOS3 PGF TEK VEGFC	187 947 1003 2321 3791 4846 5228 7010 7424
LumA	mod_40_TIE1.txt	GO:0002040	sprouting angiogenesis	14786	25	83	0.140335	5	2.40004e-07	0.000192867	CDH13 FLT4 PGF TEK VEGFC	1012 2324 5228 7010 7424
LumA	mod_40_TIE1.txt	GO:0030154	cell differentiation	14786	388	83	2.17801	13	2.29521e-07	0.000192867	ECSCR ERG FLT1 FLT4 KDR MECOM NOTCH4 PGF SOX17 SOX7 TEK THSD7A TIE1	641700 2078 2321 2324 3791 2122 4855 5228 64321 83595 7010 221981 7075
LumA	mod_40_TIE1.txt	GO:0038084	vascular endothelial growth factor signaling pathway	14786	10	83	0.0561342	4	1.88929e-07	0.000192867	FLT1 FLT4 PGF VEGFC	2321 2324 5228 7424
LumA	mod_40_TIE1.txt	GO:0007156	homophilic cell adhesion via plasma membrane adhesion molecules	14786	138	83	0.774652	8	1.02792e-06	0.000688366	CDH13 CDH5 ESAM PCDH12 PCDH17 PECAM1 PTPRM ROBO4	1012 1003 90952 51294 27253 5175 5797 54538
LumA	mod_40_TIE1.txt	GO:0001938	positive regulation of endothelial cell proliferation	14786	63	83	0.353645	6	1.37091e-06	0.000786901	CDH13 FLT4 KDR PGF TEK VEGFC	1012 2324 3791 5228 7010 7424
LumA	mod_40_TIE1.txt	GO:0045776	negative regulation of blood pressure	14786	21	83	0.117882	4	5.13692e-06	0.00258002	GJA5 NOS2 NOS3 VEGFC	2702 4843 4846 7424
LumA	mod_40_TIE1.txt	GO:0018108	peptidyl-tyrosine phosphorylation	14786	136	83	0.763425	7	1.10691e-05	0.00494174	CSF2RB FLT1 FLT4 IL3RA KDR TEK TIE1	1439 2321 2324 3563 3791 7010 7075
LumA	mod_40_TIE1.txt	GO:0035924	cellular response to vascular endothelial growth factor stimulus	14786	27	83	0.151562	4	1.46817e-05	0.00589913	DLL4 FLT1 FLT4 KDR	54567 2321 2324 3791
LumA	mod_40_TIE1.txt	GO:0048010	vascular endothelial growth factor receptor signaling pathway	14786	60	83	0.336805	5	2.11532e-05	0.00708281	FLT1 FLT4 KDR PGF VEGFC	2321 2324 3791 5228 7424
LumA	mod_40_TIE1.txt	GO:0050927	positive regulation of positive chemotaxis	14786	10	83	0.0561342	3	1.98947e-05	0.00708281	CDH13 KDR S1PR1	1012 3791 1901
LumA	mod_40_TIE1.txt	GO:0016525	negative regulation of angiogenesis	14786	62	83	0.348032	5	2.48441e-05	0.00767873	ECSCR GPR4 PTPRM TEK TIE1	641700 2828 5797 7010 7075
LumA	mod_40_TIE1.txt	GO:0098609	cell-cell adhesion	14786	106	83	0.595022	6	2.84102e-05	0.00815373	CD34 CD93 CDH13 CDH5 ICAM2 JAM2	947 22918 1012 1003 3384 58494
LumA	mod_40_TIE1.txt	GO:0007165	signal transduction	14786	726	83	4.07534	14	4.72715e-05	0.0126625	BMX CD34 CSF2RB DLL4 ERG GEM GNG11 NRGN PECAM1 PGF PTPRM TEK TIE1 VEGFC	660 947 1439 54567 2078 2669 2791 4900 5175 5228 5797 7010 7075 7424
LumA	mod_40_TIE1.txt	GO:0007186	G protein-coupled receptor signaling pathway	14786	461	83	2.58779	11	5.12113e-05	0.0128604	ADCY4 ADGRF5 ADGRL4 APLNR CCRL2 GNG11 GPR4 PDE2A PREX2 RASGRF2 S1PR1	196883 221395 64123 187 9034 2791 2828 5138 80243 5924 1901
LumA	mod_40_TIE1.txt	GO:0009968	negative regulation of signal transduction	14786	77	83	0.432233	5	7.10254e-05	0.0167871	FLT1 FLT4 KDR TEK TIE1	2321 2324 3791 7010 7075
LumA	mod_40_TIE1.txt	GO:0010596	negative regulation of endothelial cell migration	14786	16	83	0.0898147	3	9.06087e-05	0.0202259	ADAMTS9 DLL4 PTPRM	56999 54567 5797
LumA	mod_40_TIE1.txt	GO:0001570	vasculogenesis	14786	45	83	0.252604	4	0.000115428	0.02441	APLNR KDR SOX17 TIE1	187 3791 64321 7075
LumA	mod_40_TIE1.txt	GO:0002042	cell migration involved in sprouting angiogenesis	14786	19	83	0.106655	3	0.00015489	0.0311174	CLEC14A KDR MMRN2	161198 3791 79812
LumA	mod_40_TIE1.txt	GO:0050900	leukocyte migration	14786	100	83	0.561342	5	0.000244707	0.0468207	CD34 ESAM JAM2 PECAM1 TEK	947 90952 58494 5175 7010
LumA	mod_40_TIE1.txt	GO:0006527	arginine catabolic process	14786	5	83	0.0280671	2	0.000307932	0.0475873	NOS2 NOS3	4843 4846
LumA	mod_40_TIE1.txt	GO:0031284	positive regulation of guanylate cyclase activity	14786	5	83	0.0280671	2	0.000307932	0.0475873	NOS2 NOS3	4843 4846
LumA	mod_40_TIE1.txt	GO:0038156	interleukin-3-mediated signaling pathway	14786	5	83	0.0280671	2	0.000307932	0.0475873	CSF2RB IL3RA	1439 3563
LumA	mod_40_TIE1.txt	GO:0060754	positive regulation of mast cell chemotaxis	14786	5	83	0.0280671	2	0.000307932	0.0475873	PGF VEGFC	5228 7424
LumA	mod_40_TIE1.txt	GO:0061299	retina vasculature morphogenesis in camera-type eye	14786	5	83	0.0280671	2	0.000307932	0.0475873	ARHGEF15 RHOJ	22899 57381
LumA	mod_75_CD3E.txt	GO:0002250	adaptive immune response	14786	106	49	0.351278	14	2.13837e-19	8.59198e-16	BTK CD244 CD247 CD3D CD3E CD3G CD8B EOMES IFNG KLRK1 SH2D1A SIT1 THEMIS TRAT1	695 51744 919 915 916 917 926 8320 3458 22914 4068 27240 387357 50852
LumA	mod_75_CD3E.txt	GO:0006955	immune response	14786	234	49	0.775463	14	1.7308e-14	3.47717e-11	CCR4 CCR5 CD8A CD8B CD96 CST7 CTSW CXCR3 CXCR6 FASLG GZMA IL2RG LTB NCF4	1233 1234 925 926 10225 8530 1521 2833 10663 356 3001 3561 4050 4689
LumA	mod_75_CD3E.txt	GO:0050776	regulation of immune response	14786	113	49	0.374476	11	7.21933e-14	9.66908e-11	CD226 CD247 CD3D CD3E CD3G CD8A CD8B CD96 KLRK1 SH2D1A SLA2	10666 919 915 916 917 925 926 10225 22914 4068 84174
LumA	mod_75_CD3E.txt	GO:0050852	T cell receptor signaling pathway	14786	103	49	0.341336	8	1.49907e-09	1.50581e-06	BTK CD247 CD3D CD3E CD3G LCK THEMIS TRAT1	695 919 915 916 917 3932 387357 50852
LumA	mod_75_CD3E.txt	GO:0042110	T cell activation	14786	39	49	0.129244	6	2.89784e-09	2.3287e-06	CD2 CD3E CD3G CD8A CD8B SLA2	914 916 917 925 926 84174
LumA	mod_75_CD3E.txt	GO:0030217	T cell differentiation	14786	27	49	0.0894765	5	2.47658e-08	1.65849e-05	CD3D CD3E CD3G LCK TBX21	915 916 917 3932 30009
LumA	mod_75_CD3E.txt	GO:0019835	cytolysis	14786	11	49	0.0364534	4	3.45278e-08	1.73416e-05	GZMA GZMH GZMM PRF1	3001 2999 3004 5551
LumA	mod_75_CD3E.txt	GO:0050862	positive regulation of T cell receptor signaling pathway	14786	11	49	0.0364534	4	3.45278e-08	1.73416e-05	CD226 LCK TESPA1 TRAT1	10666 3932 9840 50852
LumA	mod_75_CD3E.txt	GO:0007166	cell surface receptor signaling pathway	14786	195	49	0.646219	8	2.25011e-07	0.000100455	CCR5 CD2 CD3D CD3E CD3G CD8A CXCR3 IFNG	1234 914 915 916 917 925 2833 3458
LumA	mod_75_CD3E.txt	GO:0070098	chemokine-mediated signaling pathway	14786	45	49	0.149128	5	3.58423e-07	0.000144014	CCL5 CCR4 CCR5 CXCR3 CXCR6	6352 1233 1234 2833 10663
LumA	mod_75_CD3E.txt	GO:0007169	transmembrane receptor protein tyrosine kinase signaling pathway	14786	61	49	0.202151	5	1.67733e-06	0.000609478	CD3E CD8A CD8B LCK TRAT1	916 925 926 3932 50852
LumA	mod_75_CD3E.txt	GO:0019722	calcium-mediated signaling	14786	63	49	0.208779	5	1.97193e-06	0.000609478	BTK CCR4 CCR5 CXCR3 CXCR6	695 1233 1234 2833 10663
LumA	mod_75_CD3E.txt	GO:0045059	positive thymic T cell selection	14786	8	49	0.0265116	3	1.89316e-06	0.000609478	CD3D CD3E CD3G	915 916 917
LumA	mod_75_CD3E.txt	GO:0007267	cell-cell signaling	14786	142	49	0.47058	6	7.0256e-06	0.0019371	CCL5 CCR5 FASLG LTA LTB SH2D1A	6352 1234 356 4049 4050 4068
LumA	mod_75_CD3E.txt	GO:0032729	positive regulation of interferon-gamma production	14786	38	49	0.12593	4	7.23159e-06	0.0019371	CD226 CD3E KLRK1 LTA	10666 916 22914 4049
LumA	mod_75_CD3E.txt	GO:0006935	chemotaxis	14786	87	49	0.288313	5	9.76695e-06	0.00245272	CCL5 CCR4 CCR5 CXCR3 CXCR6	6352 1233 1234 2833 10663
LumA	mod_75_CD3E.txt	GO:0006968	cellular defense response	14786	42	49	0.139186	4	1.08594e-05	0.00256666	CCR5 PRF1 SH2D1A TRAT1	1234 5551 4068 50852
LumA	mod_75_CD3E.txt	GO:0045954	positive regulation of natural killer cell mediated cytotoxicity	14786	16	49	0.0530231	3	1.85813e-05	0.00414776	CD226 KLRK1 SH2D1A	10666 22914 4068
LumA	mod_75_CD3E.txt	GO:0060326	cell chemotaxis	14786	49	49	0.162383	4	2.02089e-05	0.00427366	CCR4 CCR5 CXCR3 CXCR6	1233 1234 2833 10663
LumA	mod_75_CD3E.txt	GO:0006915	apoptotic process	14786	476	49	1.57744	9	2.2478e-05	0.00451582	CD2 CXCR3 FASLG GZMA GZMH GZMM IFNG LTA PRF1	914 2833 356 3001 2999 3004 3458 4049 5551
LumA	mod_75_CD3E.txt	GO:0050690	regulation of defense response to virus by virus	14786	27	49	0.0894765	3	9.45959e-05	0.0180994	CD247 CD8B LCK	919 926 3932
LumA	mod_75_CD3E.txt	GO:0002860	positive regulation of natural killer cell mediated cytotoxicity directed against tumor cell target	14786	5	49	0.0165697	2	0.000106906	0.0184468	CD226 KLRK1	10666 22914
LumA	mod_75_CD3E.txt	GO:0007165	signal transduction	14786	726	49	2.40592	10	0.000110185	0.0184468	CD226 CD244 FASLG IL2RB IL2RG KLRK1 LTA LTB SIT1 TRAT1	10666 51744 356 3560 3561 22914 4049 4050 27240 50852
LumA	mod_75_CD3E.txt	GO:0033634	positive regulation of cell-cell adhesion mediated by integrin	14786	5	49	0.0165697	2	0.000106906	0.0184468	CCL5 CD3E	6352 916
LumA	mod_75_CD3E.txt	GO:0006959	humoral immune response	14786	32	49	0.106046	3	0.000158551	0.0238132	IFNG LTA SH2D1A	3458 4049 4068
LumA	mod_75_CD3E.txt	GO:0050863	regulation of T cell activation	14786	6	49	0.0198837	2	0.000160019	0.0238132	CCL5 SIT1	6352 27240
LumA	mod_75_CD3E.txt	GO:1902715	positive regulation of interferon-gamma secretion	14786	6	49	0.0198837	2	0.000160019	0.0238132	CD2 CD244	914 51744
LumA	mod_75_CD3E.txt	GO:0007204	positive regulation of cytosolic calcium ion concentration	14786	97	49	0.321453	4	0.000294091	0.0422021	CCR4 CCR5 CXCR3 CXCR6	1233 1234 2833 10663
LumA	mod_80_TYROBP.txt	GO:0007229	integrin-mediated signaling pathway	14786	79	45	0.24043	6	1.32353e-07	0.000265897	FCER1G FERMT3 FGR ITGAX ITGB2 TYROBP	2207 83706 2268 3687 3689 7305
LumA	mod_80_TYROBP.txt	GO:0045087	innate immune response	14786	271	45	0.824767	9	1.01698e-07	0.000265897	CD180 DEFB1 FCER1G FGR HAVCR2 LYN NCF2 TREM2 TYROBP	4064 1672 2207 2268 84868 4067 4688 54209 7305
LumA	mod_80_TYROBP.txt	GO:0043312	neutrophil degranulation	14786	399	45	1.21432	10	2.51031e-07	0.000336214	CD68 FABP5 FCER1G FGR ITGAX ITGB2 NCKAP1L SIGLEC9 SLC11A1 TYROBP	968 2171 2207 2268 3687 3689 3071 27180 6556 7305
LumA	mod_80_TYROBP.txt	GO:0050900	leukocyte migration	14786	100	45	0.304342	6	5.4122e-07	0.000543655	FCER1G ITGAX ITGB2 LYN PIK3R2 SLC7A7	2207 3687 3689 4067 5296 9056
LumA	mod_80_TYROBP.txt	GO:0006954	inflammatory response	14786	267	45	0.812593	7	1.46079e-05	0.0117389	CCR1 CD180 GPR68 HAVCR2 ITGB2 LGALS9 SLC11A1	1230 4064 8111 84868 3689 3965 6556
LumA	mod_80_TYROBP.txt	GO:0032753	positive regulation of interleukin-4 production	14786	18	45	0.0547816	3	2.08196e-05	0.0131077	FCER1G HAVCR2 LGALS9	2207 84868 3965
LumA	mod_80_TYROBP.txt	GO:0050776	regulation of immune response	14786	113	45	0.343906	5	2.28358e-05	0.0131077	ITGB2 SIGLEC7 SIGLEC9 TREM2 TYROBP	3689 27036 27180 54209 7305
LumA	mod_80_TYROBP.txt	GO:0006911	phagocytosis, engulfment	14786	21	45	0.0639118	3	3.37178e-05	0.0169347	FCER1G ITGB2 TREM2	2207 3689 54209
LumA	mod_80_TYROBP.txt	GO:0038096	Fc-gamma receptor signaling pathway involved in phagocytosis	14786	68	45	0.206953	4	5.28831e-05	0.0236093	FGR LYN NCKAP1L PIK3R2	2268 4067 3071 5296
LumA	mod_80_TYROBP.txt	GO:0030316	osteoclast differentiation	14786	26	45	0.0791289	3	6.52164e-05	0.026204	FCER1G TREM2 TYROBP	2207 54209 7305
LumA	mod_80_TYROBP.txt	GO:0006935	chemotaxis	14786	87	45	0.264777	4	0.000138584	0.0464026	CCR1 DEFB1 LGALS9 NCKAP1L	1230 1672 3965 3071
LumA	mod_80_TYROBP.txt	GO:0045646	regulation of erythrocyte differentiation	14786	6	45	0.0182605	2	0.000134807	0.0464026	LYN SPI1	4067 6688
LumA	mod_80_TYROBP.txt	GO:0002576	platelet degranulation	14786	89	45	0.270864	4	0.000151344	0.0467769	FERMT3 LYN SCCPDH SRGN	83706 4067 51097 5552
LumA	mod_83_RSAD2.txt	GO:0060337	type I interferon signaling pathway	14786	49	40	0.132558	14	5.43549e-26	2.18398e-22	IFI27 IFI35 IFI6 IFIT2 IFIT3 ISG15 MX1 MX2 OAS1 OAS3 OASL RSAD2 SP100 XAF1	3429 3430 2537 3433 3437 9636 4599 4600 4938 4940 8638 91543 6672 54739
LumA	mod_83_RSAD2.txt	GO:0051607	defense response to virus	14786	142	40	0.384147	17	1.3812e-24	2.77484e-21	DDX60 DHX58 HERC5 IFI27 IFI6 IFIH1 IFIT2 IFIT3 IFIT5 ISG15 MX1 MX2 OAS1 OAS3 OASL PLSCR1 RSAD2	55601 79132 51191 3429 2537 64135 3433 3437 24138 9636 4599 4600 4938 4940 8638 5359 91543
LumA	mod_83_RSAD2.txt	GO:0009615	response to virus	14786	92	40	0.248884	12	7.76201e-18	1.03959e-14	DDX60 DHX58 IFI44 IFIH1 IFIT2 IFIT3 MX1 MX2 OAS1 OAS3 OASL RSAD2	55601 79132 10561 64135 3433 3437 4599 4600 4938 4940 8638 91543
LumA	mod_83_RSAD2.txt	GO:0045071	negative regulation of viral genome replication	14786	35	40	0.0946842	8	3.03821e-14	3.05188e-11	IFIT5 ISG15 MX1 OAS1 OAS3 OASL PLSCR1 RSAD2	24138 9636 4599 4938 4940 8638 5359 91543
LumA	mod_83_RSAD2.txt	GO:0045087	innate immune response	14786	271	40	0.733126	11	9.24507e-11	7.42934e-08	DDX60 DHX58 HERC5 IFI27 IFI6 IFIH1 IFIT5 LILRA2 MX1 MX2 ZBP1	55601 79132 51191 3429 2537 64135 24138 11027 4599 4600 81030
LumA	mod_83_RSAD2.txt	GO:0032480	negative regulation of type I interferon production	14786	27	40	0.0730421	4	7.70346e-07	0.000515875	DHX58 HERC5 IFIH1 ISG15	79132 51191 64135 9636
LumA	mod_83_RSAD2.txt	GO:0034340	response to type I interferon	14786	8	40	0.0216421	3	1.01754e-06	0.00058407	ISG15 MX1 SP100	9636 4599 6672
LumA	mod_83_RSAD2.txt	GO:0060333	interferon-gamma-mediated signaling pathway	14786	66	40	0.178547	4	2.93211e-05	0.0147265	OAS1 OAS3 OASL SP100	4938 4940 8638 6672
LumA	mod_83_RSAD2.txt	GO:1900246	positive regulation of RIG-I signaling pathway	14786	5	40	0.0135263	2	7.09935e-05	0.0316946	DDX60 DHX58	55601 79132
LumA	mod_83_RSAD2.txt	GO:0032020	ISG15-protein conjugation	14786	6	40	0.0162316	2	0.000106308	0.0427145	HERC5 ISG15	51191 9636
LumA	mod_84_FOSB.txt	GO:0045944	positive regulation of transcription by RNA polymerase II	14786	907	41	2.51501	16	8.50341e-10	3.41667e-06	ATF3 CD40 CSRNP1 CYR61 EGR1 EGR2 EGR3 FOSB IER2 JUN JUNB KLF4 NR4A1 OSM SERPINE1 ZFHX3	467 958 64651 3491 1958 1959 1960 2354 9592 3725 3726 9314 3164 5008 5054 463
LumA	mod_84_FOSB.txt	GO:0032870	cellular response to hormone stimulus	14786	31	41	0.0859597	4	1.51634e-06	0.0026306	DUSP1 FOSB JUN JUNB	1843 2354 3725 3726
LumA	mod_84_FOSB.txt	GO:0051591	response to cAMP	14786	33	41	0.0915055	4	1.96411e-06	0.0026306	DUSP1 FOSB JUN JUNB	1843 2354 3725 3726
LumA	mod_84_FOSB.txt	GO:0000122	negative regulation of transcription by RNA polymerase II	14786	688	41	1.90775	10	1.34589e-05	0.0135194	ATF3 EGR1 FOSB JUN JUNB KLF4 PRDM1 SNAI2 ZFHX3 ZFP36	467 1958 2354 3725 3726 9314 639 6591 463 7538
LumA	mod_84_FOSB.txt	GO:0045597	positive regulation of cell differentiation	14786	23	41	0.0637765	3	3.3722e-05	0.027099	CTGF JUN JUNB	1490 3725 3726
LumA	mod_84_FOSB.txt	GO:0006366	transcription by RNA polymerase II	14786	247	41	0.684905	6	5.63334e-05	0.0310295	EGR1 EGR2 FOSB JUN KLF4 ZFHX3	1958 1959 2354 3725 9314 463
LumA	mod_84_FOSB.txt	GO:0035914	skeletal muscle cell differentiation	14786	28	41	0.077641	3	6.17811e-05	0.0310295	ATF3 EGR1 EGR2	467 1958 1959
LumA	mod_84_FOSB.txt	GO:0044344	cellular response to fibroblast growth factor stimulus	14786	27	41	0.0748681	3	5.5268e-05	0.0310295	EGR3 NR4A1 ZFP36	1960 3164 7538
LumA	mod_84_FOSB.txt	GO:0007420	brain development	14786	164	41	0.454754	5	8.56984e-05	0.0344336	CXCR4 EGR2 IRS2 RGS2 ZFHX3	7852 1959 8660 5997 463
LumA	mod_84_FOSB.txt	GO:0030890	positive regulation of B cell proliferation	14786	31	41	0.0859597	3	8.42814e-05	0.0344336	CD40 GPR183 IRS2	958 1880 8660
LumA	mod_84_FOSB.txt	GO:0008277	regulation of G protein-coupled receptor signaling pathway	14786	34	41	0.0942784	3	0.000111554	0.034536	RGS1 RGS16 RGS2	5996 6004 5997
LumA	mod_84_FOSB.txt	GO:0060452	positive regulation of cardiac muscle contraction	14786	6	41	0.0166374	2	0.000111739	0.034536	CTGF RGS2	1490 5997
LumA	mod_84_FOSB.txt	GO:1902949	positive regulation of tau-protein kinase activity	14786	6	41	0.0166374	2	0.000111739	0.034536	EGR1 NAB2	1958 4665
LumA	mod_84_FOSB.txt	GO:0014037	Schwann cell differentiation	14786	7	41	0.0194103	2	0.00015616	0.0369089	EGR2 NAB2	1959 4665
LumA	mod_84_FOSB.txt	GO:0030335	positive regulation of cell migration	14786	183	41	0.507439	5	0.000143566	0.0369089	CYR61 HBEGF IRS2 SEMA6B SNAI2	3491 1839 8660 10501 6591
LumA	mod_84_FOSB.txt	GO:0033629	negative regulation of cell adhesion mediated by integrin	14786	7	41	0.0194103	2	0.00015616	0.0369089	SERPINE1 SNAI2	5054 6591
LumA	mod_84_FOSB.txt	GO:0043547	positive regulation of GTPase activity	14786	295	41	0.818004	6	0.000149747	0.0369089	CD40 JUN RGS1 RGS16 RGS2 TAGAP	958 3725 5996 6004 5997 117289
LumA	mod_98_HIST1H4K.txt	GO:0006334	nucleosome assembly	14786	63	32	0.136345	18	6.64426e-36	2.66967e-32	HIST1H1C HIST1H2BE HIST1H2BG HIST1H2BH HIST1H2BJ HIST1H2BK HIST1H2BN HIST1H3D HIST1H3E HIST1H3H HIST1H4H HIST1H4J HIST1H4K HIST2H2BE HIST2H2BF HIST2H3C HIST2H3D HIST2H4A	3006 8344 8339 8345 8970 85236 8341 8351 8353 8357 8365 8363 8362 8349 440689 126961 653604 8370
LumA	mod_98_HIST1H4K.txt	GO:0000183	chromatin silencing at rDNA	14786	20	32	0.0432842	9	4.99558e-20	1.00361e-16	HIST1H3D HIST1H3E HIST1H3H HIST1H4H HIST1H4J HIST1H4K HIST2H3C HIST2H3D HIST2H4A	8351 8353 8357 8365 8363 8362 126961 653604 8370
LumA	mod_98_HIST1H4K.txt	GO:0006325	chromatin organization	14786	110	32	0.238063	12	3.09478e-18	4.14494e-15	HIST1H2AC HIST1H2AD HIST1H2AE HIST1H2AK HIST1H2AM HIST1H3D HIST1H3E HIST1H3H HIST2H2AA3 HIST2H2AC HIST2H3C HIST2H3D	8334 3013 3012 8330 8336 8351 8353 8357 8337 8338 126961 653604
LumA	mod_98_HIST1H4K.txt	GO:0045814	negative regulation of gene expression, epigenetic	14786	33	32	0.0714189	9	1.12636e-17	9.05141e-15	HIST1H3D HIST1H3E HIST1H3H HIST1H4H HIST1H4J HIST1H4K HIST2H3C HIST2H3D HIST2H4A	8351 8353 8357 8365 8363 8362 126961 653604 8370
LumA	mod_98_HIST1H4K.txt	GO:0060964	regulation of gene silencing by miRNA	14786	33	32	0.0714189	9	1.12636e-17	9.05141e-15	HIST1H3D HIST1H3E HIST1H3H HIST1H4H HIST1H4J HIST1H4K HIST2H3C HIST2H3D HIST2H4A	8351 8353 8357 8365 8363 8362 126961 653604 8370
LumA	mod_98_HIST1H4K.txt	GO:0032200	telomere organization	14786	11	32	0.0238063	7	3.60686e-17	2.41539e-14	HIST1H3D HIST1H3E HIST1H3H HIST1H4H HIST1H4J HIST1H4K HIST2H4A	8351 8353 8357 8365 8363 8362 8370
LumA	mod_98_HIST1H4K.txt	GO:0045652	regulation of megakaryocyte differentiation	14786	47	32	0.101718	9	3.90219e-16	2.23986e-13	HIST1H3D HIST1H3E HIST1H3H HIST1H4H HIST1H4J HIST1H4K HIST2H3C HIST2H3D HIST2H4A	8351 8353 8357 8365 8363 8362 126961 653604 8370
LumA	mod_98_HIST1H4K.txt	GO:0006335	DNA replication-dependent nucleosome assembly	14786	16	32	0.0346274	7	1.24115e-15	6.23367e-13	HIST1H3D HIST1H3E HIST1H3H HIST1H4H HIST1H4J HIST1H4K HIST2H4A	8351 8353 8357 8365 8363 8362 8370
LumA	mod_98_HIST1H4K.txt	GO:0051290	protein heterotetramerization	14786	31	32	0.0670905	7	2.79015e-13	1.24565e-10	HIST1H3D HIST1H3E HIST1H3H HIST1H4H HIST1H4J HIST1H4K HIST2H4A	8351 8353 8357 8365 8363 8362 8370
LumA	mod_98_HIST1H4K.txt	GO:0002227	innate immune response in mucosa	14786	9	32	0.0194779	5	4.28502e-12	1.72172e-09	HIST1H2BE HIST1H2BG HIST1H2BJ HIST1H2BK HIST2H2BE	8344 8339 8970 85236 8349
LumA	mod_98_HIST1H4K.txt	GO:0044267	cellular protein metabolic process	14786	134	32	0.290004	9	7.39114e-12	2.69978e-09	HIST1H3D HIST1H3E HIST1H3H HIST1H4H HIST1H4J HIST1H4K HIST2H3C HIST2H3D HIST2H4A	8351 8353 8357 8365 8363 8362 126961 653604 8370
LumA	mod_98_HIST1H4K.txt	GO:0019731	antibacterial humoral response	14786	13	32	0.0281347	5	4.35025e-11	1.45661e-08	HIST1H2BE HIST1H2BG HIST1H2BJ HIST1H2BK HIST2H2BE	8344 8339 8970 85236 8349
LumA	mod_98_HIST1H4K.txt	GO:0038111	interleukin-7-mediated signaling pathway	14786	21	32	0.0454484	5	6.79494e-10	2.10016e-07	HIST1H3D HIST1H3E HIST1H3H HIST2H3C HIST2H3D	8351 8353 8357 126961 653604
LumA	mod_98_HIST1H4K.txt	GO:0045653	negative regulation of megakaryocyte differentiation	14786	8	32	0.0173137	4	1.25681e-09	3.60703e-07	HIST1H4H HIST1H4J HIST1H4K HIST2H4A	8365 8363 8362 8370
LumA	mod_98_HIST1H4K.txt	GO:0061844	antimicrobial humoral immune response mediated by antimicrobial peptide	14786	25	32	0.0541052	5	1.76334e-09	4.72339e-07	HIST1H2BE HIST1H2BG HIST1H2BJ HIST1H2BK HIST2H2BE	8344 8339 8970 85236 8349
LumA	mod_98_HIST1H4K.txt	GO:0050830	defense response to Gram-positive bacterium	14786	42	32	0.0908968	5	2.75108e-08	6.90866e-06	HIST1H2BE HIST1H2BG HIST1H2BJ HIST1H2BK HIST2H2BE	8344 8339 8970 85236 8349
LumA	mod_98_HIST1H4K.txt	GO:0006336	DNA replication-independent nucleosome assembly	14786	17	32	0.0367916	4	4.21522e-08	9.4093e-06	HIST1H4H HIST1H4J HIST1H4K HIST2H4A	8365 8363 8362 8370
LumA	mod_98_HIST1H4K.txt	GO:0016233	telomere capping	14786	17	32	0.0367916	4	4.21522e-08	9.4093e-06	HIST1H4H HIST1H4J HIST1H4K HIST2H4A	8365 8363 8362 8370
LumA	mod_98_HIST1H4K.txt	GO:0006352	DNA-templated transcription, initiation	14786	19	32	0.04112	4	6.84399e-08	1.44732e-05	HIST1H4H HIST1H4J HIST1H4K HIST2H4A	8365 8363 8362 8370
LumA	mod_98_HIST1H4K.txt	GO:0034080	CENP-A containing nucleosome assembly	14786	32	32	0.0692547	4	6.22565e-07	0.000125073	HIST1H4H HIST1H4J HIST1H4K HIST2H4A	8365 8363 8362 8370
LumA	mod_98_HIST1H4K.txt	GO:0006303	double-strand break repair via nonhomologous end joining	14786	47	32	0.101718	4	3.01855e-06	0.000577549	HIST1H4H HIST1H4J HIST1H4K HIST2H4A	8365 8363 8362 8370
LumA	mod_98_HIST1H4K.txt	GO:0007596	blood coagulation	14786	120	32	0.259705	5	5.47216e-06	0.000999416	HIST1H3D HIST1H3E HIST1H3H HIST2H3C HIST2H3D	8351 8353 8357 126961 653604
LumA	mod_98_HIST1H4K.txt	GO:0050829	defense response to Gram-negative bacterium	14786	33	32	0.0714189	3	4.80698e-05	0.00839759	HIST1H2BJ HIST1H2BK IL6R	8970 85236 3570
LumA	mod_98_HIST1H4K.txt	GO:0016567	protein ubiquitination	14786	367	32	0.794265	6	0.000117766	0.0197159	HIST1H2BE HIST1H2BG HIST1H2BH HIST1H2BJ HIST1H2BK HIST1H2BN	8344 8339 8345 8970 85236 8341
LumA	mod_98_HIST1H4K.txt	GO:0031640	killing of cells of other organism	14786	11	32	0.0238063	2	0.000246555	0.0396263	HIST1H2BJ HIST1H2BK	8970 85236
LumA	mod_111_BTN3A3.txt	GO:0002474	antigen processing and presentation of peptide antigen via MHC class I	14786	26	24	0.0422021	9	4.33156e-20	7.30916e-17	B2M HLA-A HLA-B HLA-C HLA-E HLA-F HLA-G TAP1 TAP2	567 3105 3106 3107 3133 3134 3135 6890 6891
LumA	mod_111_BTN3A3.txt	GO:0002479	antigen processing and presentation of exogenous peptide antigen via MHC class I, TAP-dependent	14786	25	24	0.0405789	9	2.83476e-20	7.30916e-17	B2M HLA-A HLA-B HLA-C HLA-E HLA-F HLA-G TAP1 TAP2	567 3105 3106 3107 3133 3134 3135 6890 6891
LumA	mod_111_BTN3A3.txt	GO:0050776	regulation of immune response	14786	113	24	0.183417	12	5.45731e-20	7.30916e-17	B2M BTN2A2 BTN2A3P BTN3A1 BTN3A2 BTN3A3 HLA-A HLA-B HLA-C HLA-E HLA-F HLA-G	567 10385 54718 11119 11118 10384 3105 3106 3107 3133 3134 3135
LumA	mod_111_BTN3A3.txt	GO:0002480	antigen processing and presentation of exogenous peptide antigen via MHC class I, TAP-independent	14786	8	24	0.0129853	7	9.03549e-20	9.07615e-17	B2M HLA-A HLA-B HLA-C HLA-E HLA-F HLA-G	567 3105 3106 3107 3133 3134 3135
LumA	mod_111_BTN3A3.txt	GO:0002476	antigen processing and presentation of endogenous peptide antigen via MHC class Ib	14786	6	24	0.00973894	6	9.28327e-18	7.46004e-15	HLA-A HLA-B HLA-C HLA-E HLA-F HLA-G	3105 3106 3107 3133 3134 3135
LumA	mod_111_BTN3A3.txt	GO:0001916	positive regulation of T cell mediated cytotoxicity	14786	19	24	0.03084	7	5.6283e-16	3.76908e-13	B2M HLA-A HLA-B HLA-C HLA-E HLA-F HLA-G	567 3105 3106 3107 3133 3134 3135
LumA	mod_111_BTN3A3.txt	GO:0060337	type I interferon signaling pathway	14786	49	24	0.0795347	7	9.30916e-13	5.34346e-10	HLA-A HLA-B HLA-C HLA-E HLA-F HLA-G PSMB8	3105 3106 3107 3133 3134 3135 5696
LumA	mod_111_BTN3A3.txt	GO:0060333	interferon-gamma-mediated signaling pathway	14786	66	24	0.107128	7	8.29628e-12	4.16681e-09	B2M HLA-A HLA-B HLA-C HLA-E HLA-F HLA-G	567 3105 3106 3107 3133 3134 3135
LumA	mod_111_BTN3A3.txt	GO:0042157	lipoprotein metabolic process	14786	11	24	0.0178547	4	1.74814e-09	7.80447e-07	APOL1 APOL2 APOL3 APOL6	8542 23780 80833 80830
LumA	mod_111_BTN3A3.txt	GO:0019885	antigen processing and presentation of endogenous peptide antigen via MHC class I	14786	6	24	0.00973894	3	7.49099e-08	3.00988e-05	B2M TAP1 TAP2	567 6890 6891
LumA	mod_111_BTN3A3.txt	GO:0050852	T cell receptor signaling pathway	14786	103	24	0.167185	5	5.691e-07	0.000207877	BTN2A2 BTN2A3P BTN3A1 BTN3A2 BTN3A3	10385 54718 11119 11118 10384
LumA	mod_111_BTN3A3.txt	GO:0006869	lipid transport	14786	51	24	0.082781	4	1.26768e-06	0.000424461	APOL1 APOL2 APOL3 APOL6	8542 23780 80833 80830
LumA	mod_111_BTN3A3.txt	GO:0006955	immune response	14786	234	24	0.379819	6	1.56225e-06	0.000482854	HLA-A HLA-B HLA-C HLA-E HLA-F HLA-G	3105 3106 3107 3133 3134 3135
LumA	mod_111_BTN3A3.txt	GO:0002250	adaptive immune response	14786	106	24	0.172055	4	2.37416e-05	0.00681383	BTN3A1 HLA-E TAP1 TAP2	11119 3133 6890 6891
LumA	mod_111_BTN3A3.txt	GO:1990668	vesicle fusion with endoplasmic reticulum-Golgi intermediate compartment (ERGIC) membrane	14786	6	24	0.00973894	2	3.77254e-05	0.0101054	TAP1 TAP2	6890 6891
LumA	mod_111_BTN3A3.txt	GO:0072643	interferon-gamma secretion	14786	7	24	0.0113621	2	5.27632e-05	0.0132502	BTN3A1 BTN3A2	11119 11118
LumA	mod_111_BTN3A3.txt	GO:0002456	T cell mediated immunity	14786	8	24	0.0129853	2	7.02812e-05	0.0156883	BTN3A2 BTN3A3	11118 10384
LumA	mod_111_BTN3A3.txt	GO:0045591	positive regulation of regulatory T cell differentiation	14786	8	24	0.0129853	2	7.02812e-05	0.0156883	BTN2A2 HLA-G	10385 3135
LumA	mod_112_TNFRSF17.txt	GO:0002250	adaptive immune response	14786	106	20	0.143379	4	1.10667e-05	0.0348364	CD79A LAX1 SLAMF7 TNFRSF17	973 54900 57823 608
LumA	mod_112_TNFRSF17.txt	GO:0033262	regulation of nuclear cell cycle DNA replication	14786	5	20	0.00676315	2	1.73402e-05	0.0348364	AICDA NUGGC	57379 389643
LumA	mod_114_HLA-DMB.txt	GO:0019886	antigen processing and presentation of exogenous peptide antigen via MHC class II	14786	92	21	0.130664	13	1.6928e-24	6.80166e-21	CD74 HLA-DMA HLA-DMB HLA-DOA HLA-DPA1 HLA-DPB1 HLA-DQA1 HLA-DQA2 HLA-DQB1 HLA-DQB2 HLA-DRA HLA-DRB1 HLA-DRB5	972 3108 3109 3111 3113 3115 3117 3118 3119 3120 3122 3123 3127
LumA	mod_114_HLA-DMB.txt	GO:0060333	interferon-gamma-mediated signaling pathway	14786	66	21	0.0937373	10	5.22102e-19	1.0489e-15	CIITA HLA-DPA1 HLA-DPB1 HLA-DQA1 HLA-DQA2 HLA-DQB1 HLA-DQB2 HLA-DRA HLA-DRB1 HLA-DRB5	4261 3113 3115 3117 3118 3119 3120 3122 3123 3127
LumA	mod_114_HLA-DMB.txt	GO:0050852	T cell receptor signaling pathway	14786	103	21	0.146287	9	7.41496e-15	9.93111e-12	HLA-DPA1 HLA-DPB1 HLA-DQA1 HLA-DQA2 HLA-DQB1 HLA-DQB2 HLA-DRA HLA-DRB1 HLA-DRB5	3113 3115 3117 3118 3119 3120 3122 3123 3127
LumA	mod_114_HLA-DMB.txt	GO:0006955	immune response	14786	234	21	0.332341	10	2.46292e-13	2.474e-10	CIITA HLA-DMA HLA-DMB HLA-DOA HLA-DPA1 HLA-DQA1 HLA-DQA2 HLA-DQB1 HLA-DQB2 HLA-DRA	4261 3108 3109 3111 3113 3117 3118 3119 3120 3122
LumA	mod_114_HLA-DMB.txt	GO:0042102	positive regulation of T cell proliferation	14786	47	21	0.0667523	3	3.84592e-05	0.0309058	HLA-DMB HLA-DPA1 HLA-DPB1	3109 3113 3115
LumA	mod_122_LUM.txt	GO:0030198	extracellular matrix organization	14786	167	12	0.135534	10	1.66642e-18	6.69566e-15	COL1A1 COL1A2 COL3A1 COL5A1 COL5A2 DCN FN1 LUM POSTN VCAN	1277 1278 1281 1289 1290 1634 2335 4060 10631 1462
LumA	mod_122_LUM.txt	GO:0030199	collagen fibril organization	14786	37	12	0.0300284	6	1.46566e-13	2.94452e-10	COL1A1 COL1A2 COL3A1 COL5A1 COL5A2 LUM	1277 1278 1281 1289 1290 4060
LumA	mod_122_LUM.txt	GO:0001501	skeletal system development	14786	101	12	0.0819694	5	1.02619e-08	1.0308e-05	COL1A1 COL1A2 COL3A1 COL5A2 POSTN	1277 1278 1281 1290 10631
LumA	mod_122_LUM.txt	GO:0043588	skin development	14786	33	12	0.0267821	4	1.00477e-08	1.0308e-05	COL1A1 COL3A1 COL5A1 COL5A2	1277 1281 1289 1290
LumA	mod_122_LUM.txt	GO:0009612	response to mechanical stimulus	14786	48	12	0.0389558	4	4.74686e-08	3.17881e-05	COL1A1 COL3A1 DCN POSTN	1277 1281 1634 10631
LumA	mod_122_LUM.txt	GO:0071230	cellular response to amino acid stimulus	14786	46	12	0.0373326	4	3.98442e-08	3.17881e-05	COL1A1 COL1A2 COL3A1 COL5A2	1277 1278 1281 1290
LumA	mod_122_LUM.txt	GO:0042060	wound healing	14786	72	12	0.0584337	4	2.48377e-07	0.000142568	COL3A1 DCN FN1 TGFB3	1281 1634 2335 7043
LumA	mod_122_LUM.txt	GO:0001568	blood vessel development	14786	35	12	0.0284052	3	2.63433e-06	0.00132309	COL1A1 COL1A2 COL5A1	1277 1278 1289
LumA	mod_122_LUM.txt	GO:0043589	skin morphogenesis	14786	7	12	0.00568105	2	1.26515e-05	0.00564819	COL1A1 COL1A2	1277 1278
LumA	mod_122_LUM.txt	GO:0032964	collagen biosynthetic process	14786	8	12	0.00649263	2	1.68611e-05	0.00677477	COL1A1 COL5A1	1277 1289
LumA	mod_122_LUM.txt	GO:0030208	dermatan sulfate biosynthetic process	14786	10	12	0.00811579	2	2.70737e-05	0.00988928	DCN VCAN	1634 1462
LumA	mod_122_LUM.txt	GO:0030207	chondroitin sulfate catabolic process	14786	11	12	0.00892736	2	3.30751e-05	0.0102228	DCN VCAN	1634 1462
LumA	mod_122_LUM.txt	GO:0070208	protein heterotrimerization	14786	11	12	0.00892736	2	3.30751e-05	0.0102228	COL1A1 COL1A2	1277 1278
LumA	mod_122_LUM.txt	GO:0007179	transforming growth factor beta receptor signaling pathway	14786	83	12	0.067361	3	3.61787e-05	0.0103833	COL1A2 COL3A1 TGFB3	1278 1281 7043
LumA	mod_122_LUM.txt	GO:0097435	supramolecular fiber organization	14786	12	12	0.00973894	2	3.96723e-05	0.0106269	COL3A1 COL5A1	1281 1289
LumA	mod_122_LUM.txt	GO:0030168	platelet activation	14786	88	12	0.0714189	3	4.31105e-05	0.0108261	COL1A1 COL1A2 COL3A1	1277 1278 1281
LumA	mod_122_LUM.txt	GO:0018149	peptide cross-linking	14786	15	12	0.0121737	2	6.30296e-05	0.0141025	COL3A1 FN1	1281 2335
LumA	mod_122_LUM.txt	GO:0050900	leukocyte migration	14786	100	12	0.0811579	3	6.31769e-05	0.0141025	COL1A1 COL1A2 FN1	1277 1278 2335
LumA	mod_122_LUM.txt	GO:0050776	regulation of immune response	14786	113	12	0.0917084	3	9.09352e-05	0.0192304	COL1A1 COL1A2 COL3A1	1277 1278 1281
LumA	mod_122_LUM.txt	GO:0030206	chondroitin sulfate biosynthetic process	14786	22	12	0.0178547	2	0.000138228	0.0264476	DCN VCAN	1634 1462
LumA	mod_122_LUM.txt	GO:0048565	digestive tract development	14786	22	12	0.0178547	2	0.000138228	0.0264476	COL3A1 TGFB3	1281 7043
LumA	mod_122_LUM.txt	GO:0007155	cell adhesion	14786	372	12	0.301907	4	0.000166275	0.0303679	COL5A1 FN1 POSTN VCAN	1289 2335 10631 1462
LumA	mod_122_LUM.txt	GO:0042476	odontogenesis	14786	27	12	0.0219126	2	0.000209562	0.0350841	COL1A2 TGFB3	1278 7043
LumA	mod_122_LUM.txt	GO:0044344	cellular response to fibroblast growth factor stimulus	14786	27	12	0.0219126	2	0.000209562	0.0350841	COL1A1 POSTN	1277 10631
LumA	mod_122_LUM.txt	GO:0060325	face morphogenesis	14786	29	12	0.0235358	2	0.000242181	0.0389233	COL1A1 TGFB3	1277 7043
LumA	mod_125_C1QC.txt	GO:0030449	regulation of complement activation	14786	30	16	0.0324631	4	2.46347e-08	9.89823e-05	C1QA C1QB C1QC C3AR1	712 713 714 719
LumA	mod_125_C1QC.txt	GO:0006956	complement activation	14786	17	16	0.0183958	3	7.00443e-07	0.00140719	C1QA C1QB C1QC	712 713 714
LumA	mod_125_C1QC.txt	GO:0006958	complement activation, classical pathway	14786	20	16	0.0216421	3	1.17195e-06	0.00156963	C1QA C1QB C1QC	712 713 714
LumA	mod_125_C1QC.txt	GO:0045087	innate immune response	14786	271	16	0.29325	5	7.37917e-06	0.00741237	C1QA C1QB C1QC PSTPIP1 SIGLEC10	712 713 714 9051 89790
LumA	mod_131_CD209.txt	GO:0046718	viral entry into host cell	14786	71	19	0.091235	4	1.79153e-06	0.00719835	CD209 CLEC4G CR1 ICAM1	30835 339390 1378 3383
LumA	mod_143_CD1E.txt	GO:0048007	antigen processing and presentation, exogenous lipid antigen via MHC class Ib	14786	5	11	0.00371973	2	5.02564e-06	0.020193	CD1C CD1E	911 913
LumA	mod_160_NCF1C.txt	GO:0045730	respiratory burst	14786	12	11	0.00892736	3	6.7144e-08	0.000269784	NCF1 NCF1B NCF1C	653361 654816 654817
LumA	mod_160_NCF1C.txt	GO:0006801	superoxide metabolic process	14786	19	11	0.014135	3	2.94899e-07	0.000592452	NCF1 NCF1B NCF1C	653361 654816 654817
LumA	mod_178_APOBEC3F.txt	GO:0009972	cytidine deamination	14786	10	10	0.00676315	5	1.07748e-14	2.16466e-11	APOBEC3A APOBEC3B APOBEC3C APOBEC3D APOBEC3F	200315 9582 27350 140564 200316
LumA	mod_178_APOBEC3F.txt	GO:0016554	cytidine to uridine editing	14786	9	10	0.00608684	5	5.38893e-15	2.16466e-11	APOBEC3A APOBEC3B APOBEC3C APOBEC3D APOBEC3F	200315 9582 27350 140564 200316
LumA	mod_178_APOBEC3F.txt	GO:0010529	negative regulation of transposition	14786	12	10	0.00811579	5	3.38446e-14	4.53293e-11	APOBEC3A APOBEC3B APOBEC3C APOBEC3D APOBEC3F	200315 9582 27350 140564 200316
LumA	mod_178_APOBEC3F.txt	GO:0080111	DNA demethylation	14786	16	10	0.010821	5	1.86448e-13	1.87287e-10	APOBEC3A APOBEC3B APOBEC3C APOBEC3D APOBEC3F	200315 9582 27350 140564 200316
LumA	mod_178_APOBEC3F.txt	GO:0070383	DNA cytosine deamination	14786	8	10	0.00541052	4	7.37459e-12	5.92622e-09	APOBEC3A APOBEC3C APOBEC3D APOBEC3F	200315 27350 140564 200316
LumA	mod_178_APOBEC3F.txt	GO:0045869	negative regulation of single stranded viral RNA replication via double stranded DNA intermediate	14786	9	10	0.00608684	3	1.86733e-08	1.07185e-05	APOBEC3C APOBEC3D APOBEC3F	27350 140564 200316
LumA	mod_178_APOBEC3F.txt	GO:0051607	defense response to virus	14786	142	10	0.0960368	5	1.8456e-08	1.07185e-05	APOBEC3A APOBEC3B APOBEC3C APOBEC3D APOBEC3F	200315 9582 27350 140564 200316
LumA	mod_178_APOBEC3F.txt	GO:0045087	innate immune response	14786	271	10	0.183281	5	4.66e-07	0.000234048	APOBEC3A APOBEC3B APOBEC3C APOBEC3D APOBEC3F	200315 9582 27350 140564 200316
LumA	mod_178_APOBEC3F.txt	GO:0045071	negative regulation of viral genome replication	14786	35	10	0.023671	3	1.44158e-06	0.000643586	APOBEC3A APOBEC3C APOBEC3F	200315 27350 200316
LumB	mod_69_CD3E.txt	GO:0002250	adaptive immune response	14786	106	62	0.444475	13	3.84527e-16	1.54503e-12	BTK CD244 CD247 CD3D CD3E CD3G CD6 CD8B EOMES SH2D1A SIT1 THEMIS TRAT1	695 51744 919 915 916 917 923 926 8320 4068 27240 387357 50852
LumB	mod_69_CD3E.txt	GO:0050776	regulation of immune response	14786	113	62	0.473827	12	3.42673e-14	6.88431e-11	CD247 CD3D CD3E CD3G CD8A CD8B CD96 HCST KIR2DL4 KLRB1 SH2D1A SLA2	919 915 916 917 925 926 10225 10870 3805 3820 4068 84174
LumB	mod_69_CD3E.txt	GO:0006955	immune response	14786	234	62	0.981198	14	6.21354e-13	8.322e-10	CCR4 CCR5 CD8A CD8B CD96 CST7 CTSW CXCR3 CXCR6 FASLG GZMA IGSF6 IL2RG S1PR4	1233 1234 925 926 10225 8530 1521 2833 10663 356 3001 10261 3561 8698
LumB	mod_69_CD3E.txt	GO:0042110	T cell activation	14786	39	62	0.163533	7	2.22601e-10	2.23603e-07	CD2 CD3E CD3G CD8A CD8B NLRC3 SLA2	914 916 917 925 926 197358 84174
LumB	mod_69_CD3E.txt	GO:0050852	T cell receptor signaling pathway	14786	103	62	0.431895	8	1.04325e-08	8.38357e-06	BTK CD247 CD3D CD3E CD3G LCK THEMIS TRAT1	695 919 915 916 917 3932 387357 50852
LumB	mod_69_CD3E.txt	GO:0019835	cytolysis	14786	11	62	0.0461247	4	9.046e-08	5.19241e-05	GZMA GZMB GZMH PRF1	3001 3002 2999 5551
LumB	mod_69_CD3E.txt	GO:0030217	T cell differentiation	14786	27	62	0.113215	5	8.26962e-08	5.19241e-05	CD3D CD3E CD3G LCK TBX21	915 916 917 3932 30009
LumB	mod_69_CD3E.txt	GO:0007166	cell surface receptor signaling pathway	14786	195	62	0.817665	9	1.11356e-07	5.59283e-05	CCR5 CD2 CD3D CD3E CD3G CD8A CXCR3 IGSF6 KLRB1	1234 914 915 916 917 925 2833 10261 3820
LumB	mod_69_CD3E.txt	GO:0006968	cellular defense response	14786	42	62	0.176113	5	8.30355e-07	0.000370707	CCR5 KIR2DL4 PRF1 SH2D1A TRAT1	1234 3805 5551 4068 50852
LumB	mod_69_CD3E.txt	GO:0070098	chemokine-mediated signaling pathway	14786	45	62	0.188692	5	1.18114e-06	0.000474582	CCL5 CCR4 CCR5 CXCR3 CXCR6	6352 1233 1234 2833 10663
LumB	mod_69_CD3E.txt	GO:0060326	cell chemotaxis	14786	49	62	0.205465	5	1.81994e-06	0.000664774	CCR4 CCR5 CXCR3 CXCR6 HGF	1233 1234 2833 10663 3082
LumB	mod_69_CD3E.txt	GO:0007204	positive regulation of cytosolic calcium ion concentration	14786	97	62	0.406736	6	3.11673e-06	0.00104358	CCR4 CCR5 CD52 CXCR3 CXCR6 S1PR4	1233 1234 1043 2833 10663 8698
LumB	mod_69_CD3E.txt	GO:0045059	positive thymic T cell selection	14786	8	62	0.0335452	3	3.87337e-06	0.00119717	CD3D CD3E CD3G	915 916 917
LumB	mod_69_CD3E.txt	GO:0007169	transmembrane receptor protein tyrosine kinase signaling pathway	14786	61	62	0.255782	5	5.46314e-06	0.00156792	CD3E CD8A CD8B LCK TRAT1	916 925 926 3932 50852
LumB	mod_69_CD3E.txt	GO:0019722	calcium-mediated signaling	14786	63	62	0.264169	5	6.41331e-06	0.00171791	BTK CCR4 CCR5 CXCR3 CXCR6	695 1233 1234 2833 10663
LumB	mod_69_CD3E.txt	GO:0006935	chemotaxis	14786	87	62	0.364805	5	3.12139e-05	0.00783859	CCL5 CCR4 CCR5 CXCR3 CXCR6	6352 1233 1234 2833 10663
LumB	mod_69_CD3E.txt	GO:0008626	granzyme-mediated apoptotic signaling pathway	14786	5	62	0.0209658	2	0.000171601	0.0382855	GZMB GZMH	3002 2999
LumB	mod_69_CD3E.txt	GO:0019221	cytokine-mediated signaling pathway	14786	199	62	0.834438	6	0.000181041	0.0382855	CCL5 CCR5 FASLG HGF IL2RG STAT4	6352 1234 356 3082 3561 6775
LumB	mod_69_CD3E.txt	GO:0033634	positive regulation of cell-cell adhesion mediated by integrin	14786	5	62	0.0209658	2	0.000171601	0.0382855	CCL5 CD3E	6352 916
LumB	mod_69_CD3E.txt	GO:0050690	regulation of defense response to virus by virus	14786	27	62	0.113215	3	0.000191136	0.0383991	CD247 CD8B LCK	919 926 3932
LumB	mod_69_CD3E.txt	GO:0038114	interleukin-21-mediated signaling pathway	14786	6	62	0.0251589	2	0.000256706	0.0429769	IL2RG STAT4	3561 6775
LumB	mod_69_CD3E.txt	GO:0050863	regulation of T cell activation	14786	6	62	0.0251589	2	0.000256706	0.0429769	CCL5 SIT1	6352 27240
LumB	mod_69_CD3E.txt	GO:0050869	negative regulation of B cell activation	14786	6	62	0.0251589	2	0.000256706	0.0429769	SLA2 TBC1D10C	84174 374403
LumB	mod_69_CD3E.txt	GO:1902715	positive regulation of interferon-gamma secretion	14786	6	62	0.0251589	2	0.000256706	0.0429769	CD2 CD244	914 51744
LumB	mod_70_C1QB.txt	GO:0042102	positive regulation of T cell proliferation	14786	47	56	0.178006	7	4.24165e-10	1.70429e-06	AIF1 CD4 CD80 CD86 HAVCR2 JAK3 NCKAP1L	199 920 941 942 84868 3718 3071
LumB	mod_70_C1QB.txt	GO:0050776	regulation of immune response	14786	113	56	0.427972	8	9.48409e-09	1.90535e-05	FCGR1A FCGR3A ITGB2 LAIR1 PILRA SIGLEC7 SIGLEC9 TYROBP	2209 2214 3689 3903 29992 27036 27180 7305
LumB	mod_70_C1QB.txt	GO:0006955	immune response	14786	234	56	0.886244	10	1.53097e-08	2.05048e-05	C1QC C5AR1 CCR1 CD4 CD80 CD86 FCGR1A FCGR1B FCGR3A LST1	714 728 1230 920 941 942 2209 2210 2214 7940
LumB	mod_70_C1QB.txt	GO:0043312	neutrophil degranulation	14786	399	56	1.51116	12	2.41551e-08	2.42638e-05	C3AR1 C5AR1 CD68 FCER1G FCGR2A FGR ITGAX ITGB2 LAIR1 NCKAP1L SIGLEC9 TYROBP	719 728 968 2207 2212 2268 3687 3689 3903 3071 27180 7305
LumB	mod_70_C1QB.txt	GO:0045087	innate immune response	14786	271	56	1.02638	10	6.14115e-08	4.93503e-05	C1QA C1QB C1QC FCER1G FGR HAVCR2 JAK3 KLRG1 SIGLEC10 TYROBP	712 713 714 2207 2268 84868 3718 10219 89790 7305
LumB	mod_70_C1QB.txt	GO:0030449	regulation of complement activation	14786	30	56	0.113621	5	8.60683e-08	5.76371e-05	C1QA C1QB C1QC C3AR1 C5AR1	712 713 714 719 728
LumB	mod_70_C1QB.txt	GO:0002250	adaptive immune response	14786	106	56	0.401461	7	1.38449e-07	7.94697e-05	CD4 CD86 FCGR1B HAVCR2 JAK3 LAIR1 SIGLEC10	920 942 2210 84868 3718 3903 89790
LumB	mod_70_C1QB.txt	GO:0007229	integrin-mediated signaling pathway	14786	79	56	0.299202	6	5.03572e-07	0.000252919	FCER1G FERMT3 FGR ITGAX ITGB2 TYROBP	2207 83706 2268 3687 3689 7305
LumB	mod_70_C1QB.txt	GO:0006954	inflammatory response	14786	267	56	1.01123	9	6.43814e-07	0.000287427	ADORA3 AIF1 C3AR1 C5AR1 CCR1 FPR3 HAVCR2 ITGB2 KLRG1	140 199 719 728 1230 2359 84868 3689 10219
LumB	mod_70_C1QB.txt	GO:0002430	complement receptor mediated signaling pathway	14786	6	56	0.0227242	3	1.02095e-06	0.000384484	C3AR1 C5AR1 FPR3	719 728 2359
LumB	mod_70_C1QB.txt	GO:0006911	phagocytosis, engulfment	14786	21	56	0.0795347	4	1.0526e-06	0.000384484	AIF1 FCER1G FCGR1A ITGB2	199 2207 2209 3689
LumB	mod_70_C1QB.txt	GO:0038096	Fc-gamma receptor signaling pathway involved in phagocytosis	14786	68	56	0.257541	5	5.64395e-06	0.00187304	FCGR1A FCGR2A FCGR3A FGR NCKAP1L	2209 2212 2214 2268 3071
LumB	mod_70_C1QB.txt	GO:0045086	positive regulation of interleukin-2 biosynthetic process	14786	10	56	0.0378737	3	6.06009e-06	0.00187304	CD4 CD80 CD86	920 941 942
LumB	mod_70_C1QB.txt	GO:0007166	cell surface receptor signaling pathway	14786	195	56	0.738536	7	8.36496e-06	0.00240074	CCR1 CD4 CD80 CD86 KLRG1 MERTK SIGLEC9	1230 920 941 942 10219 10461 27180
LumB	mod_70_C1QB.txt	GO:0019221	cytokine-mediated signaling pathway	14786	199	56	0.753686	7	9.55206e-06	0.00255868	CCR1 CD4 CD80 CD86 ITGAX ITGB2 JAK3	1230 920 941 942 3687 3689 3718
LumB	mod_70_C1QB.txt	GO:0006935	chemotaxis	14786	87	56	0.329501	5	1.89427e-05	0.00475699	C3AR1 C5AR1 CCR1 FPR3 NCKAP1L	719 728 1230 2359 3071
LumB	mod_70_C1QB.txt	GO:0006956	complement activation	14786	17	56	0.0643852	3	3.37002e-05	0.00768798	C1QA C1QB C1QC	712 713 714
LumB	mod_70_C1QB.txt	GO:0030593	neutrophil chemotaxis	14786	49	56	0.185581	4	3.44409e-05	0.00768798	C5AR1 FCER1G ITGB2 NCKAP1L	728 2207 3689 3071
LumB	mod_70_C1QB.txt	GO:0050900	leukocyte migration	14786	100	56	0.378737	5	3.71822e-05	0.00786305	FCER1G ITGAX ITGB2 MERTK SLC7A7	2207 3687 3689 10461 9056
LumB	mod_70_C1QB.txt	GO:0090023	positive regulation of neutrophil chemotaxis	14786	19	56	0.07196	3	4.77653e-05	0.00959605	C3AR1 C5AR1 NCKAP1L	719 728 3071
LumB	mod_70_C1QB.txt	GO:0070374	positive regulation of ERK1 and ERK2 cascade	14786	175	56	0.662789	6	5.01584e-05	0.00959697	C5AR1 CCR1 CD4 FFAR4 HAVCR2 MERTK	728 1230 920 338557 84868 10461
LumB	mod_70_C1QB.txt	GO:0006958	complement activation, classical pathway	14786	20	56	0.0757473	3	5.60437e-05	0.0102356	C1QA C1QB C1QC	712 713 714
LumB	mod_70_C1QB.txt	GO:0007155	cell adhesion	14786	372	56	1.4089	8	7.36203e-05	0.0123253	CCR1 CD4 ITGAX ITGB2 SIGLEC10 SIGLEC7 SIGLEC8 SIGLEC9	1230 920 3687 3689 89790 27036 27181 27180
LumB	mod_70_C1QB.txt	GO:0007165	signal transduction	14786	726	56	2.74963	11	7.28656e-05	0.0123253	ADORA3 C5AR1 CD4 CD80 CD86 DIRAS2 FCGR1A FPR3 PILRA SIGLEC8 TYROBP	140 728 920 941 942 54769 2209 2359 29992 27181 7305
LumB	mod_70_C1QB.txt	GO:0007200	phospholipase C-activating G protein-coupled receptor signaling pathway	14786	27	56	0.102259	3	0.000141118	0.0218082	C3AR1 C5AR1 FPR3	719 728 2359
LumB	mod_70_C1QB.txt	GO:1900425	negative regulation of defense response to bacterium	14786	5	56	0.0189368	2	0.000139863	0.0218082	HAVCR2 SIGLEC11	84868 114132
LumB	mod_70_C1QB.txt	GO:0007267	cell-cell signaling	14786	142	56	0.537806	5	0.00019616	0.0281489	C1QA CCR1 GAL3ST4 ITGB2 MERTK	712 1230 79690 3689 10461
LumB	mod_70_C1QB.txt	GO:0042130	negative regulation of T cell proliferation	14786	30	56	0.113621	3	0.000194306	0.0281489	CD80 CD86 HAVCR2	941 942 84868
LumB	mod_70_C1QB.txt	GO:0007167	enzyme linked receptor protein signaling pathway	14786	6	56	0.0227242	2	0.000209284	0.0289967	CD4 JAK3	920 3718
LumB	mod_85_PLD4.txt	GO:0045087	innate immune response	14786	271	44	0.806439	10	5.19373e-09	2.08684e-05	CD180 CORO1A CSF1R CX3CR1 LY86 NLRP3 PIK3CG RNASE6 TLR7 TNFAIP8L2	4064 11151 1436 1524 9450 114548 5294 6039 51284 79626
LumB	mod_93_PARP9.txt	GO:0051607	defense response to virus	14786	142	43	0.412958	22	6.70062e-34	2.69231e-30	DDX58 DDX60 DHX58 HERC5 IFI27 IFI6 IFIH1 IFIT2 IFIT3 IFIT5 IRF9 ISG15 MX1 MX2 OAS1 OAS3 OASL PARP9 PLSCR1 RSAD2 STAT1 TRIM22	23586 55601 79132 51191 3429 2537 64135 3433 3437 24138 10379 9636 4599 4600 4938 4940 8638 83666 5359 91543 6772 10346
LumB	mod_93_PARP9.txt	GO:0060337	type I interferon signaling pathway	14786	49	43	0.1425	14	1.82361e-25	3.66364e-22	IFI27 IFI6 IFIT2 IFIT3 IRF9 ISG15 MX1 MX2 OAS1 OAS3 OASL RSAD2 STAT1 XAF1	3429 2537 3433 3437 10379 9636 4599 4600 4938 4940 8638 91543 6772 54739
LumB	mod_93_PARP9.txt	GO:0009615	response to virus	14786	92	43	0.26755	14	3.14383e-21	4.21064e-18	DDX58 DDX60 DHX58 IFI44 IFIH1 IFIT2 IFIT3 MX1 MX2 OAS1 OAS3 OASL RSAD2 TRIM22	23586 55601 79132 10561 64135 3433 3437 4599 4600 4938 4940 8638 91543 10346
LumB	mod_93_PARP9.txt	GO:0045071	negative regulation of viral genome replication	14786	35	43	0.101785	8	5.70082e-14	5.72647e-11	IFIT5 ISG15 MX1 OAS1 OAS3 OASL PLSCR1 RSAD2	24138 9636 4599 4938 4940 8638 5359 91543
LumB	mod_93_PARP9.txt	GO:0045087	innate immune response	14786	271	43	0.78811	13	4.42717e-13	3.55767e-10	DDX58 DDX60 DHX58 HERC5 IFI27 IFI6 IFIH1 IFIT5 MX1 MX2 PARP14 PARP9 ZBP1	23586 55601 79132 51191 3429 2537 64135 24138 4599 4600 54625 83666 81030
LumB	mod_93_PARP9.txt	GO:0032480	negative regulation of type I interferon production	14786	27	43	0.0785202	6	1.18976e-10	7.96742e-08	DDX58 DHX58 HERC5 IFIH1 ISG15 UBE2L6	23586 79132 51191 64135 9636 9246
LumB	mod_93_PARP9.txt	GO:0060333	interferon-gamma-mediated signaling pathway	14786	66	43	0.191938	6	3.35828e-08	1.92765e-05	IRF9 OAS1 OAS3 OASL STAT1 TRIM22	10379 4938 4940 8638 6772 10346
LumB	mod_93_PARP9.txt	GO:0032020	ISG15-protein conjugation	14786	6	43	0.0174489	3	4.55429e-07	0.000228739	HERC5 ISG15 UBE2L6	51191 9636 9246
LumB	mod_93_PARP9.txt	GO:0035456	response to interferon-beta	14786	9	43	0.0261734	3	1.90119e-06	0.000848774	PLSCR1 STAT1 XAF1	5359 6772 54739
LumB	mod_93_PARP9.txt	GO:0016032	viral process	14786	316	43	0.918977	8	3.01143e-06	0.00120999	DDX58 DHX58 IFIH1 ISG15 RSAD2 SP110 STAT1 TRIM22	23586 79132 64135 9636 91543 3431 6772 10346
LumB	mod_93_PARP9.txt	GO:0032727	positive regulation of interferon-alpha production	14786	12	43	0.0348979	3	4.94906e-06	0.00180776	DDX58 IFIH1 STAT1	23586 64135 6772
LumB	mod_93_PARP9.txt	GO:0002230	positive regulation of defense response to virus by host	14786	20	43	0.0581631	3	2.52322e-05	0.00844857	DDX58 PARP9 STAT1	23586 83666 6772
LumB	mod_93_PARP9.txt	GO:0009617	response to bacterium	14786	62	43	0.180306	4	3.05968e-05	0.00945677	DHX58 FAM20A IFI44 IFIT3	79132 54757 10561 3437
LumB	mod_93_PARP9.txt	GO:0009597	detection of virus	14786	5	43	0.0145408	2	8.21552e-05	0.0220066	DDX58 IFIH1	23586 64135
LumB	mod_93_PARP9.txt	GO:1900246	positive regulation of RIG-I signaling pathway	14786	5	43	0.0145408	2	8.21552e-05	0.0220066	DDX60 DHX58	55601 79132
LumB	mod_93_PARP9.txt	GO:0060760	positive regulation of response to cytokine stimulus	14786	6	43	0.0174489	2	0.000123005	0.0308897	DDX58 IFIH1	23586 64135
LumB	mod_93_PARP9.txt	GO:1902741	positive regulation of interferon-alpha secretion	14786	7	43	0.0203571	2	0.000171889	0.0406265	DDX58 IFIH1	23586 64135
LumB	mod_111_HIST1H3D.txt	GO:0006334	nucleosome assembly	14786	63	26	0.11078	16	7.63292e-33	3.06691e-29	HIST1H1C HIST1H2BE HIST1H2BG HIST1H2BH HIST1H2BJ HIST1H2BK HIST1H2BN HIST1H3D HIST1H3E HIST1H3H HIST1H4H HIST2H2BE HIST2H2BF HIST2H3C HIST2H3D HIST2H4A	3006 8344 8339 8345 8970 85236 8341 8351 8353 8357 8365 8349 440689 126961 653604 8370
LumB	mod_111_HIST1H3D.txt	GO:0006325	chromatin organization	14786	110	26	0.193426	12	1.37342e-19	2.7592e-16	HIST1H2AC HIST1H2AD HIST1H2AE HIST1H2AK HIST1H2AM HIST1H3D HIST1H3E HIST1H3H HIST2H2AA3 HIST2H2AC HIST2H3C HIST2H3D	8334 3013 3012 8330 8336 8351 8353 8357 8337 8338 126961 653604
LumB	mod_111_HIST1H3D.txt	GO:0000183	chromatin silencing at rDNA	14786	20	26	0.0351684	7	1.64151e-15	2.19853e-12	HIST1H3D HIST1H3E HIST1H3H HIST1H4H HIST2H3C HIST2H3D HIST2H4A	8351 8353 8357 8365 126961 653604 8370
LumB	mod_111_HIST1H3D.txt	GO:0045814	negative regulation of gene expression, epigenetic	14786	33	26	0.0580279	7	8.9147e-14	7.16385e-11	HIST1H3D HIST1H3E HIST1H3H HIST1H4H HIST2H3C HIST2H3D HIST2H4A	8351 8353 8357 8365 126961 653604 8370
LumB	mod_111_HIST1H3D.txt	GO:0060964	regulation of gene silencing by miRNA	14786	33	26	0.0580279	7	8.9147e-14	7.16385e-11	HIST1H3D HIST1H3E HIST1H3H HIST1H4H HIST2H3C HIST2H3D HIST2H4A	8351 8353 8357 8365 126961 653604 8370
LumB	mod_111_HIST1H3D.txt	GO:0002227	innate immune response in mucosa	14786	9	26	0.0158258	5	1.40161e-12	8.04525e-10	HIST1H2BE HIST1H2BG HIST1H2BJ HIST1H2BK HIST2H2BE	8344 8339 8970 85236 8349
LumB	mod_111_HIST1H3D.txt	GO:0045652	regulation of megakaryocyte differentiation	14786	47	26	0.0826457	7	1.29184e-12	8.04525e-10	HIST1H3D HIST1H3E HIST1H3H HIST1H4H HIST2H3C HIST2H3D HIST2H4A	8351 8353 8357 8365 126961 653604 8370
LumB	mod_111_HIST1H3D.txt	GO:0032200	telomere organization	14786	11	26	0.0193426	5	5.12708e-12	2.57508e-09	HIST1H3D HIST1H3E HIST1H3H HIST1H4H HIST2H4A	8351 8353 8357 8365 8370
LumB	mod_111_HIST1H3D.txt	GO:0019731	antibacterial humoral response	14786	13	26	0.0228595	5	1.42488e-11	6.36129e-09	HIST1H2BE HIST1H2BG HIST1H2BJ HIST1H2BK HIST2H2BE	8344 8339 8970 85236 8349
LumB	mod_111_HIST1H3D.txt	GO:0006335	DNA replication-dependent nucleosome assembly	14786	16	26	0.0281347	5	4.81879e-11	1.93619e-08	HIST1H3D HIST1H3E HIST1H3H HIST1H4H HIST2H4A	8351 8353 8357 8365 8370
LumB	mod_111_HIST1H3D.txt	GO:0038111	interleukin-7-mediated signaling pathway	14786	21	26	0.0369268	5	2.23165e-10	8.15159e-08	HIST1H3D HIST1H3E HIST1H3H HIST2H3C HIST2H3D	8351 8353 8357 126961 653604
LumB	mod_111_HIST1H3D.txt	GO:0061844	antimicrobial humoral immune response mediated by antimicrobial peptide	14786	25	26	0.0439605	5	5.79913e-10	1.94174e-07	HIST1H2BE HIST1H2BG HIST1H2BJ HIST1H2BK HIST2H2BE	8344 8339 8970 85236 8349
LumB	mod_111_HIST1H3D.txt	GO:0051290	protein heterotetramerization	14786	31	26	0.054511	5	1.84143e-09	5.69145e-07	HIST1H3D HIST1H3E HIST1H3H HIST1H4H HIST2H4A	8351 8353 8357 8365 8370
LumB	mod_111_HIST1H3D.txt	GO:0044267	cellular protein metabolic process	14786	134	26	0.235628	7	2.44374e-09	7.01355e-07	HIST1H3D HIST1H3E HIST1H3H HIST1H4H HIST2H3C HIST2H3D HIST2H4A	8351 8353 8357 8365 126961 653604 8370
LumB	mod_111_HIST1H3D.txt	GO:0050830	defense response to Gram-positive bacterium	14786	42	26	0.0738536	5	9.09979e-09	2.43753e-06	HIST1H2BE HIST1H2BG HIST1H2BJ HIST1H2BK HIST2H2BE	8344 8339 8970 85236 8349
LumB	mod_111_HIST1H3D.txt	GO:0007596	blood coagulation	14786	120	26	0.21101	5	1.85841e-06	0.000466694	HIST1H3D HIST1H3E HIST1H3H HIST2H3C HIST2H3D	8351 8353 8357 126961 653604
LumB	mod_111_HIST1H3D.txt	GO:0016567	protein ubiquitination	14786	367	26	0.64534	6	3.39299e-05	0.00801942	HIST1H2BE HIST1H2BG HIST1H2BH HIST1H2BJ HIST1H2BK HIST1H2BN	8344 8339 8345 8970 85236 8341
LumB	mod_111_HIST1H3D.txt	GO:0045653	negative regulation of megakaryocyte differentiation	14786	8	26	0.0140674	2	8.27139e-05	0.0184636	HIST1H4H HIST2H4A	8365 8370
LumB	mod_111_HIST1H3D.txt	GO:0031640	killing of cells of other organism	14786	11	26	0.0193426	2	0.000161947	0.0342475	HIST1H2BJ HIST1H2BK	8970 85236
LumB	mod_116_HLA-DMB.txt	GO:0019886	antigen processing and presentation of exogenous peptide antigen via MHC class II	14786	92	20	0.124442	13	6.48095e-25	2.60404e-21	CD74 HLA-DMA HLA-DMB HLA-DOA HLA-DPA1 HLA-DPB1 HLA-DQA1 HLA-DQA2 HLA-DQB1 HLA-DQB2 HLA-DRA HLA-DRB1 HLA-DRB5	972 3108 3109 3111 3113 3115 3117 3118 3119 3120 3122 3123 3127
LumB	mod_116_HLA-DMB.txt	GO:0060333	interferon-gamma-mediated signaling pathway	14786	66	20	0.0892736	10	2.74428e-19	5.51325e-16	CIITA HLA-DPA1 HLA-DPB1 HLA-DQA1 HLA-DQA2 HLA-DQB1 HLA-DQB2 HLA-DRA HLA-DRB1 HLA-DRB5	4261 3113 3115 3117 3118 3119 3120 3122 3123 3127
LumB	mod_116_HLA-DMB.txt	GO:0050852	T cell receptor signaling pathway	14786	103	20	0.139321	9	4.26152e-15	5.7076e-12	HLA-DPA1 HLA-DPB1 HLA-DQA1 HLA-DQA2 HLA-DQB1 HLA-DQB2 HLA-DRA HLA-DRB1 HLA-DRB5	3113 3115 3117 3118 3119 3120 3122 3123 3127
LumB	mod_116_HLA-DMB.txt	GO:0006955	immune response	14786	234	20	0.316516	10	1.30812e-13	1.314e-10	CIITA HLA-DMA HLA-DMB HLA-DOA HLA-DPA1 HLA-DQA1 HLA-DQA2 HLA-DQB1 HLA-DQB2 HLA-DRA	4261 3108 3109 3111 3113 3117 3118 3119 3120 3122
LumB	mod_116_HLA-DMB.txt	GO:0042102	positive regulation of T cell proliferation	14786	47	20	0.0635737	3	3.30386e-05	0.0265499	HLA-DMB HLA-DPA1 HLA-DPB1	3109 3113 3115
LumB	mod_119_TNFRSF17.txt	GO:0002250	adaptive immune response	14786	106	18	0.129041	4	7.06712e-06	0.0283957	CD79A LAX1 SLAMF7 TNFRSF17	973 54900 57823 608
LumB	mod_120_CCL4.txt	GO:0045944	positive regulation of transcription by RNA polymerase II	14786	907	21	1.28818	13	2.05775e-11	8.26804e-08	ATF3 CSRNP1 CYR61 EGR1 EGR2 EGR3 FOSB IER2 JUN JUNB KLF4 KLF6 NR4A1	467 64651 3491 1958 1959 1960 2354 9592 3725 3726 9314 1316 3164
LumB	mod_120_CCL4.txt	GO:0032870	cellular response to hormone stimulus	14786	31	21	0.0440281	4	9.22743e-08	0.000160427	DUSP1 FOSB JUN JUNB	1843 2354 3725 3726
LumB	mod_120_CCL4.txt	GO:0051591	response to cAMP	14786	33	21	0.0468687	4	1.19781e-07	0.000160427	DUSP1 FOSB JUN JUNB	1843 2354 3725 3726
LumB	mod_120_CCL4.txt	GO:0043922	negative regulation by host of viral transcription	14786	12	21	0.0170431	3	5.38754e-07	0.000541179	CCL3 CCL4 JUN	6348 6351 3725
LumB	mod_120_CCL4.txt	GO:0048247	lymphocyte chemotaxis	14786	19	21	0.026985	3	2.35784e-06	0.00189476	CCL3 CCL3L3 CCL4	6348 414062 6351
LumB	mod_120_CCL4.txt	GO:0002548	monocyte chemotaxis	14786	26	21	0.0369268	3	6.28618e-06	0.00317668	CCL3 CCL3L3 CCL4	6348 414062 6351
LumB	mod_120_CCL4.txt	GO:0019221	cytokine-mediated signaling pathway	14786	199	21	0.282632	5	7.17116e-06	0.00317668	CCL3 CCL3L3 CCL4 JUNB KLF6	6348 414062 6351 3726 1316
LumB	mod_120_CCL4.txt	GO:0035914	skeletal muscle cell differentiation	14786	28	21	0.0397673	3	7.90613e-06	0.00317668	ATF3 EGR1 EGR2	467 1958 1959
LumB	mod_120_CCL4.txt	GO:0044344	cellular response to fibroblast growth factor stimulus	14786	27	21	0.0383471	3	7.0655e-06	0.00317668	EGR3 NR4A1 ZFP36	1960 3164 7538
LumB	mod_120_CCL4.txt	GO:0071356	cellular response to tumor necrosis factor	14786	89	21	0.126403	4	6.78772e-06	0.00317668	CCL3 CCL3L3 CCL4 ZFP36	6348 414062 6351 7538
LumB	mod_120_CCL4.txt	GO:0006366	transcription by RNA polymerase II	14786	247	21	0.350805	5	2.04252e-05	0.00683904	EGR1 EGR2 FOSB JUN KLF4	1958 1959 2354 3725 9314
LumB	mod_120_CCL4.txt	GO:2000503	positive regulation of natural killer cell chemotaxis	14786	5	21	0.00710131	2	1.91629e-05	0.00683904	CCL3 CCL4	6348 6351
LumB	mod_120_CCL4.txt	GO:0000122	negative regulation of transcription by RNA polymerase II	14786	688	21	0.977141	7	3.00473e-05	0.00928694	ATF3 EGR1 FOSB JUN JUNB KLF4 ZFP36	467 1958 2354 3725 3726 9314 7538
LumB	mod_120_CCL4.txt	GO:0070098	chemokine-mediated signaling pathway	14786	45	21	0.0639118	3	3.37178e-05	0.009677	CCL3 CCL3L3 CCL4	6348 414062 6351
LumB	mod_120_CCL4.txt	GO:0009612	response to mechanical stimulus	14786	48	21	0.0681726	3	4.09857e-05	0.0109538	FOSB JUN JUNB	2354 3725 3726
LumB	mod_120_CCL4.txt	GO:0030593	neutrophil chemotaxis	14786	49	21	0.0695929	3	4.36188e-05	0.0109538	CCL3 CCL3L3 CCL4	6348 414062 6351
LumB	mod_120_CCL4.txt	GO:0035767	endothelial cell chemotaxis	14786	9	21	0.0127824	2	6.87503e-05	0.0145428	EGR3 NR4A1	1960 3164
LumB	mod_120_CCL4.txt	GO:0070373	negative regulation of ERK1 and ERK2 cascade	14786	57	21	0.080955	3	6.87687e-05	0.0145428	ATF3 DUSP1 KLF4	467 1843 9314
LumB	mod_120_CCL4.txt	GO:0071277	cellular response to calcium ion	14786	57	21	0.080955	3	6.87687e-05	0.0145428	FOSB JUN JUNB	2354 3725 3726
LumB	mod_120_CCL4.txt	GO:0071347	cellular response to interleukin-1	14786	59	21	0.0837955	3	7.62653e-05	0.0153217	CCL3 CCL3L3 CCL4	6348 414062 6351
LumB	mod_120_CCL4.txt	GO:0001938	positive regulation of endothelial cell proliferation	14786	63	21	0.0894765	3	9.28213e-05	0.0169365	EGR3 JUN NR4A1	1960 3725 3164
LumB	mod_120_CCL4.txt	GO:0045444	fat cell differentiation	14786	63	21	0.0894765	3	9.28213e-05	0.0169365	EGR2 KLF4 NR4A1	1959 9314 3164
LumB	mod_120_CCL4.txt	GO:0070374	positive regulation of ERK1 and ERK2 cascade	14786	175	21	0.248546	4	9.69486e-05	0.0169365	CCL3 CCL3L3 CCL4 JUN	6348 414062 6351 3725
LumB	mod_120_CCL4.txt	GO:0048245	eosinophil chemotaxis	14786	11	21	0.0156229	2	0.000104855	0.0175545	CCL3 CCL4	6348 6351
LumB	mod_120_CCL4.txt	GO:0050850	positive regulation of calcium-mediated signaling	14786	13	21	0.0184634	2	0.000148449	0.0231818	CCL3 CCL4	6348 6351
LumB	mod_120_CCL4.txt	GO:0071346	cellular response to interferon-gamma	14786	74	21	0.105099	3	0.000150007	0.0231818	CCL3 CCL3L3 CCL4	6348 414062 6351
LumB	mod_120_CCL4.txt	GO:0001649	osteoblast differentiation	14786	84	21	0.119302	3	0.000218489	0.0325144	CCL3 CYR61 JUNB	6348 3491 3726
LumB	mod_120_CCL4.txt	GO:0002042	cell migration involved in sprouting angiogenesis	14786	19	21	0.026985	2	0.000323778	0.0448601	EGR3 NR4A1	1960 3164
LumB	mod_120_CCL4.txt	GO:0060716	labyrinthine layer blood vessel development	14786	19	21	0.026985	2	0.000323778	0.0448601	CYR61 JUNB	3491 3726
LumB	mod_130_TAP1.txt	GO:0002474	antigen processing and presentation of peptide antigen via MHC class I	14786	26	17	0.0298931	9	8.11217e-22	1.62973e-18	HLA-A HLA-B HLA-C HLA-E HLA-F HLA-G TAP1 TAP2 TAPBP	3105 3106 3107 3133 3134 3135 6890 6891 6892
LumB	mod_130_TAP1.txt	GO:0002479	antigen processing and presentation of exogenous peptide antigen via MHC class I, TAP-dependent	14786	25	17	0.0287434	9	5.3067e-22	1.62973e-18	HLA-A HLA-B HLA-C HLA-E HLA-F HLA-G TAP1 TAP2 TAPBP	3105 3106 3107 3133 3134 3135 6890 6891 6892
LumB	mod_130_TAP1.txt	GO:0002476	antigen processing and presentation of endogenous peptide antigen via MHC class Ib	14786	6	17	0.00689842	6	8.5359e-19	1.14324e-15	HLA-A HLA-B HLA-C HLA-E HLA-F HLA-G	3105 3106 3107 3133 3134 3135
LumB	mod_130_TAP1.txt	GO:0002480	antigen processing and presentation of exogenous peptide antigen via MHC class I, TAP-independent	14786	8	17	0.00919789	6	2.387e-17	2.39774e-14	HLA-A HLA-B HLA-C HLA-E HLA-F HLA-G	3105 3106 3107 3133 3134 3135
LumB	mod_130_TAP1.txt	GO:0001916	positive regulation of T cell mediated cytotoxicity	14786	19	17	0.021845	6	2.29682e-14	1.84573e-11	HLA-A HLA-B HLA-C HLA-E HLA-F HLA-G	3105 3106 3107 3133 3134 3135
LumB	mod_130_TAP1.txt	GO:0060337	type I interferon signaling pathway	14786	49	17	0.0563371	7	5.32292e-14	3.56458e-11	HLA-A HLA-B HLA-C HLA-E HLA-F HLA-G PSMB8	3105 3106 3107 3133 3134 3135 5696
LumB	mod_130_TAP1.txt	GO:0006955	immune response	14786	234	17	0.269038	8	7.508e-11	3.77089e-08	HLA-A HLA-B HLA-C HLA-E HLA-F HLA-G TAPBP XBP1	3105 3106 3107 3133 3134 3135 6892 7494
LumB	mod_130_TAP1.txt	GO:0060333	interferon-gamma-mediated signaling pathway	14786	66	17	0.0758826	6	7.46389e-11	3.77089e-08	HLA-A HLA-B HLA-C HLA-E HLA-F HLA-G	3105 3106 3107 3133 3134 3135
LumB	mod_130_TAP1.txt	GO:0050776	regulation of immune response	14786	113	17	0.12992	6	2.01397e-09	8.99126e-07	HLA-A HLA-B HLA-C HLA-E HLA-F HLA-G	3105 3106 3107 3133 3134 3135
LumB	mod_130_TAP1.txt	GO:0019885	antigen processing and presentation of endogenous peptide antigen via MHC class I	14786	6	17	0.00689842	3	2.51942e-08	9.20275e-06	TAP1 TAP2 TAPBP	6890 6891 6892
LumB	mod_130_TAP1.txt	GO:1990668	vesicle fusion with endoplasmic reticulum-Golgi intermediate compartment (ERGIC) membrane	14786	6	17	0.00689842	3	2.51942e-08	9.20275e-06	TAP1 TAP2 TAPBP	6890 6891 6892
LumB	mod_130_TAP1.txt	GO:0051024	positive regulation of immunoglobulin secretion	14786	7	17	0.00804815	2	2.60404e-05	0.00871918	HLA-E XBP1	3133 7494
LumB	mod_134_CD1E.txt	GO:0048007	antigen processing and presentation, exogenous lipid antigen via MHC class Ib	14786	5	11	0.00371973	2	5.02564e-06	0.020193	CD1C CD1E	911 913
LumB	mod_161_CXCL10.txt	GO:0002456	T cell mediated immunity	14786	8	10	0.00541052	2	1.15024e-05	0.0141446	BTN3A2 BTN3A3	11118 10384
LumB	mod_161_CXCL10.txt	GO:0060333	interferon-gamma-mediated signaling pathway	14786	66	10	0.0446368	3	9.96843e-06	0.0141446	GBP1 GBP2 IFNG	2633 2634 3458
LumB	mod_161_CXCL10.txt	GO:0071346	cellular response to interferon-gamma	14786	74	10	0.0500473	3	1.40812e-05	0.0141446	GBP1 GBP2 GBP4	2633 2634 115361
LumB	mod_161_CXCL10.txt	GO:0072643	interferon-gamma secretion	14786	7	10	0.00473421	2	8.62991e-06	0.0141446	BTN3A1 BTN3A2	11119 11118
LumB	mod_161_CXCL10.txt	GO:0050852	T cell receptor signaling pathway	14786	103	10	0.0696605	3	3.80213e-05	0.0305539	BTN3A1 BTN3A2 BTN3A3	11119 11118 10384
LumB	mod_161_CXCL10.txt	GO:0050776	regulation of immune response	14786	113	10	0.0764236	3	5.0158e-05	0.0335891	BTN3A1 BTN3A2 BTN3A3	11119 11118 10384
LumB	mod_161_CXCL10.txt	GO:0031334	positive regulation of protein complex assembly	14786	22	10	0.0148789	2	9.44166e-05	0.0497491	IFNG WARS	3458 7453
LumB	mod_161_CXCL10.txt	GO:0051607	defense response to virus	14786	142	10	0.0960368	3	9.90525e-05	0.0497491	CXCL10 GBP1 IFNG	3627 2633 3458
LumB	mod_175_HSPA1B.txt	GO:0006986	response to unfolded protein	14786	44	10	0.0297579	6	1.01345e-13	2.03602e-10	DNAJB1 HSP90AB1 HSPA1A HSPA1B HSPA1L HSPH1	3337 3326 3303 3304 3305 10808
LumB	mod_175_HSPA1B.txt	GO:1900034	regulation of cellular response to heat	14786	40	10	0.0270526	6	5.51579e-14	2.03602e-10	DNAJB1 HSP90AB1 HSPA1A HSPA1B HSPA1L HSPH1	3337 3326 3303 3304 3305 10808
LumB	mod_175_HSPA1B.txt	GO:0051085	chaperone cofactor-dependent protein refolding	14786	26	10	0.0175842	5	2.79991e-12	3.75001e-09	DNAJB1 HSPA1A HSPA1B HSPA1L HSPH1	3337 3303 3304 3305 10808
LumB	mod_175_HSPA1B.txt	GO:0090084	negative regulation of inclusion body assembly	14786	8	10	0.00541052	3	1.24533e-08	1.25094e-05	DNAJB1 HSPA1A HSPA1B	3337 3303 3304
LumB	mod_175_HSPA1B.txt	GO:0034605	cellular response to heat	14786	49	10	0.0331395	4	2.20258e-08	1.77e-05	CDKN1A HSPA1A HSPA1B HSPA1L	1026 3303 3304 3305
LumB	mod_175_HSPA1B.txt	GO:0031396	regulation of protein ubiquitination	14786	15	10	0.0101447	3	1.00932e-07	6.75907e-05	HSP90AB1 HSPA1A HSPA1B	3326 3303 3304
LumB	mod_175_HSPA1B.txt	GO:0042026	protein refolding	14786	20	10	0.0135263	3	2.52435e-07	0.000144898	HSPA1A HSPA1B HSPA1L	3303 3304 3305
LumB	mod_175_HSPA1B.txt	GO:0034620	cellular response to unfolded protein	14786	21	10	0.0142026	3	2.94403e-07	0.000147864	HSPA1A HSPA1B HSPA1L	3303 3304 3305
LumB	mod_175_HSPA1B.txt	GO:0050821	protein stabilization	14786	147	10	0.0994184	4	1.88002e-06	0.000839324	CDKN1A HSP90AB1 HSPA1A HSPA1B	1026 3326 3303 3304
LumB	mod_175_HSPA1B.txt	GO:0070370	cellular heat acclimation	14786	5	10	0.00338158	2	4.11245e-06	0.00165238	HSPA1A HSPA1B	3303 3304
LumB	mod_175_HSPA1B.txt	GO:1903265	positive regulation of tumor necrosis factor-mediated signaling pathway	14786	8	10	0.00541052	2	1.15024e-05	0.00420151	HSPA1A HSPA1B	3303 3304
LumB	mod_175_HSPA1B.txt	GO:0030308	negative regulation of cell growth	14786	101	10	0.0683079	3	3.58537e-05	0.012005	CDKN1A HSPA1A HSPA1B	1026 3303 3304
LumB	mod_175_HSPA1B.txt	GO:0051131	chaperone-mediated protein complex assembly	14786	16	10	0.010821	2	4.91539e-05	0.0151923	HSP90AB1 HSPA1A	3326 3303
LumB	mod_175_HSPA1B.txt	GO:0006402	mRNA catabolic process	14786	18	10	0.0121737	2	6.2626e-05	0.0179737	HSPA1A HSPA1B	3303 3304
LumB	mod_175_HSPA1B.txt	GO:1901673	regulation of mitotic spindle assembly	14786	19	10	0.01285	2	6.99685e-05	0.0187422	HSPA1A HSPA1B	3303 3304
LumB	mod_175_HSPA1B.txt	GO:0051092	positive regulation of NF-kappaB transcription factor activity	14786	131	10	0.0885973	3	7.7936e-05	0.0195717	EDA2R HSPA1A HSPA1B	60401 3303 3304
LumB	mod_175_HSPA1B.txt	GO:0032757	positive regulation of interleukin-8 production	14786	24	10	0.0162316	2	0.000112728	0.0246075	HSPA1A HSPA1B	3303 3304
LumB	mod_175_HSPA1B.txt	GO:0045648	positive regulation of erythrocyte differentiation	14786	25	10	0.0169079	2	0.000122486	0.0246075	HSPA1A HSPA1B	3303 3304
LumB	mod_175_HSPA1B.txt	GO:0046034	ATP metabolic process	14786	24	10	0.0162316	2	0.000112728	0.0246075	HSPA1A HSPA1B	3303 3304
LumB	mod_175_HSPA1B.txt	GO:2001240	negative regulation of extrinsic apoptotic signaling pathway in absence of ligand	14786	25	10	0.0169079	2	0.000122486	0.0246075	HSPA1A HSPA1B	3303 3304
Normal	mod_10_EGR3.txt	GO:0019221	cytokine-mediated signaling pathway	14786	199	115	1.54775	12	4.65279e-08	9.34746e-05	CCL2 CCL3 CCL3L3 CCL4 IL1B JUNB LIF MYC OSM PIK3CD SOCS3 TNF	6347 6348 414062 6351 3553 3726 3976 4609 5008 5293 9021 7124
Normal	mod_10_EGR3.txt	GO:0071356	cellular response to tumor necrosis factor	14786	89	115	0.692209	9	2.86733e-08	9.34746e-05	CCL2 CCL3 CCL3L3 CCL4 CCL8 KLF2 ZC3H12A ZFP36 ZFP36L1	6347 6348 414062 6351 6355 10365 80149 7538 677
Normal	mod_10_EGR3.txt	GO:0030593	neutrophil chemotaxis	14786	49	115	0.381104	7	9.39286e-08	0.000125802	CCL2 CCL3 CCL3L3 CCL4 CCL8 IL1B PIK3CD	6347 6348 414062 6351 6355 3553 5293
Normal	mod_10_EGR3.txt	GO:0000165	MAPK cascade	14786	182	115	1.41553	11	1.70245e-07	0.000171011	CCL2 CCL3 DUSP5 DUSP6 HBEGF IL1B MYC RANBP9 TNF ZFP36 ZFP36L1	6347 6348 1847 1848 1839 3553 4609 10048 7124 7538 677
Normal	mod_10_EGR3.txt	GO:0043491	protein kinase B signaling	14786	35	115	0.272217	6	2.62138e-07	0.000186137	CCL2 CCL3 IL1B SESN2 TNF ZFP36L1	6347 6348 3553 83667 7124 677
Normal	mod_10_EGR3.txt	GO:0048247	lymphocyte chemotaxis	14786	19	115	0.147775	5	2.77954e-07	0.000186137	CCL2 CCL3 CCL3L3 CCL4 CCL8	6347 6348 414062 6351 6355
Normal	mod_10_EGR3.txt	GO:0071347	cellular response to interleukin-1	14786	59	115	0.45888	7	3.49902e-07	0.000200844	CCL2 CCL3 CCL3L3 CCL4 CCL8 KLF2 ZC3H12A	6347 6348 414062 6351 6355 10365 80149
Normal	mod_10_EGR3.txt	GO:0048245	eosinophil chemotaxis	14786	11	115	0.0855539	4	1.0987e-06	0.000551823	CCL2 CCL3 CCL4 CCL8	6347 6348 6351 6355
Normal	mod_10_EGR3.txt	GO:0002548	monocyte chemotaxis	14786	26	115	0.202218	5	1.50553e-06	0.000672135	CCL2 CCL3 CCL3L3 CCL4 CCL8	6347 6348 414062 6351 6355
Normal	mod_10_EGR3.txt	GO:0044344	cellular response to fibroblast growth factor stimulus	14786	27	115	0.209996	5	1.83627e-06	0.000737812	CCL2 EGR3 NR4A1 ZFP36 ZFP36L1	6347 1960 3164 7538 677
Normal	mod_10_EGR3.txt	GO:0010469	regulation of signaling receptor activity	14786	239	115	1.85885	11	2.53772e-06	0.00092696	CCL2 CCL3 CCL3L3 CCL4 CCL8 HBEGF IL1B LIF OSM TNF TNFSF9	6347 6348 414062 6351 6355 1839 3553 3976 5008 7124 8744
Normal	mod_10_EGR3.txt	GO:0031663	lipopolysaccharide-mediated signaling pathway	14786	32	115	0.248884	5	4.44058e-06	0.00148686	BCL10 CCL2 CCL3 IL1B TNF	8915 6347 6348 3553 7124
Normal	mod_10_EGR3.txt	GO:0051591	response to cAMP	14786	33	115	0.256662	5	5.2012e-06	0.00160757	DGKQ DUSP1 FOSB JUN JUNB	1609 1843 2354 3725 3726
Normal	mod_10_EGR3.txt	GO:0006954	inflammatory response	14786	267	115	2.07663	11	7.33754e-06	0.00210587	CCL2 CCL3 CCL3L3 CCL4 CCL8 IL1B NFKBID NFKBIZ PIK3CD TNF ZC3H12A	6347 6348 414062 6351 6355 3553 84807 64332 5293 7124 80149
Normal	mod_10_EGR3.txt	GO:0043280	positive regulation of cysteine-type endopeptidase activity involved in apoptotic process	14786	42	115	0.32666	5	1.76312e-05	0.00442763	BCL10 CYR61 MYC PMAIP1 TNF	8915 3491 4609 5366 7124
Normal	mod_10_EGR3.txt	GO:0045893	positive regulation of transcription, DNA-templated	14786	472	115	3.67104	14	1.7558e-05	0.00442763	BAMBI BCL10 EGR1 EGR2 IL1B JUN KLF2 MYC RNF187 RNF6 SERTAD3 TNF ZNF281 ZNF318	25805 8915 1958 1959 3553 3725 10365 4609 149603 6049 29946 7124 23528 24149
Normal	mod_10_EGR3.txt	GO:0045944	positive regulation of transcription by RNA polymerase II	14786	907	115	7.05431	20	2.07131e-05	0.00462363	ATF3 CYR61 EGR1 EGR2 EGR3 FOSB IER2 IL1B JUN JUNB KLF2 LIF MYC NCOA7 NR4A1 NR4A2 OSM PCBP1 TNF ZC3H12A	467 3491 1958 1959 1960 2354 9592 3553 3725 3726 10365 3976 4609 135112 3164 4929 5008 5093 7124 80149
Normal	mod_10_EGR3.txt	GO:0071407	cellular response to organic cyclic compound	14786	43	115	0.334438	5	1.98279e-05	0.00462363	CCL2 CCL3 IL1B RAE1 TNF	6347 6348 3553 8480 7124
Normal	mod_10_EGR3.txt	GO:0000122	negative regulation of transcription by RNA polymerase II	14786	688	115	5.35101	17	2.25006e-05	0.00475828	ATF3 BHLHE40 BTG2 EGR1 FOSB HIC2 JUN JUNB KLF2 MXD1 MYC NR4A2 TDG TNF ZBTB5 ZFP36 ZNF281	467 8553 7832 1958 2354 23119 3725 3726 10365 4084 4609 4929 6996 7124 9925 7538 23528
Normal	mod_10_EGR3.txt	GO:0070098	chemokine-mediated signaling pathway	14786	45	115	0.349993	5	2.48565e-05	0.00499368	CCL2 CCL3 CCL3L3 CCL4 CCL8	6347 6348 414062 6351 6355
Normal	mod_10_EGR3.txt	GO:0000188	inactivation of MAPK activity	14786	23	115	0.178885	4	2.74303e-05	0.00524833	DUSP1 DUSP2 DUSP5 DUSP6	1843 1844 1847 1848
Normal	mod_10_EGR3.txt	GO:0010818	T cell chemotaxis	14786	9	115	0.0699986	3	3.721e-05	0.0067959	CCL3 GPR183 PIK3CD	6348 1880 5293
Normal	mod_10_EGR3.txt	GO:0035914	skeletal muscle cell differentiation	14786	28	115	0.217774	4	6.15512e-05	0.0107527	ATF3 BTG2 EGR1 EGR2	467 7832 1958 1959
Normal	mod_10_EGR3.txt	GO:0070374	positive regulation of ERK1 and ERK2 cascade	14786	175	115	1.36108	8	6.6144e-05	0.0110736	CCL2 CCL3 CCL3L3 CCL4 CCL8 GPR183 JUN TNF	6347 6348 414062 6351 6355 1880 3725 7124
Normal	mod_10_EGR3.txt	GO:0050729	positive regulation of inflammatory response	14786	56	115	0.435547	5	7.26019e-05	0.0116686	CCL3 CCL3L3 NFKBIZ OSM TNF	6348 414062 64332 5008 7124
Normal	mod_10_EGR3.txt	GO:0070373	negative regulation of ERK1 and ERK2 cascade	14786	57	115	0.443325	5	7.90925e-05	0.0122228	ATF3 DUSP1 DUSP6 LIF RANBP9	467 1843 1848 3976 10048
Normal	mod_10_EGR3.txt	GO:0032870	cellular response to hormone stimulus	14786	31	115	0.241106	4	9.2903e-05	0.0137483	DUSP1 FOSB JUN JUNB	1843 2354 3725 3726
Normal	mod_10_EGR3.txt	GO:0043922	negative regulation by host of viral transcription	14786	12	115	0.0933315	3	9.58067e-05	0.0137483	CCL3 CCL4 JUN	6348 6351 3725
Normal	mod_10_EGR3.txt	GO:0043547	positive regulation of GTPase activity	14786	295	115	2.2944	10	0.000100947	0.0139863	CCL2 CCL3 CCL3L3 CCL4 CCL8 JUN RAB3GAP1 RASGEF1B RGS16 TAGAP	6347 6348 414062 6351 6355 3725 22930 153020 6004 117289
Normal	mod_10_EGR3.txt	GO:0006959	humoral immune response	14786	32	115	0.248884	4	0.00010554	0.0141354	CCL2 CD83 GPR183 TNF	6347 9308 1880 7124
Normal	mod_10_EGR3.txt	GO:0061158	3'-UTR-mediated mRNA destabilization	14786	13	115	0.101109	3	0.000123843	0.0160517	ZC3H12A ZFP36 ZFP36L1	80149 7538 677
Normal	mod_10_EGR3.txt	GO:0006974	cellular response to DNA damage stimulus	14786	211	115	1.64108	8	0.000241124	0.0293587	BTG2 FBXO31 MYC PMAIP1 PPP1R15A SAMHD1 ZBTB5 ZC3H12A	7832 79791 4609 5366 23645 25939 9925 80149
Normal	mod_10_EGR3.txt	GO:0010628	positive regulation of gene expression	14786	267	115	2.07663	9	0.000236728	0.0293587	CCL3 DGKQ EGR1 IL1B MYC PIK3CD RAB3GAP1 TNF ZC3H12A	6348 1609 1958 3553 4609 5293 22930 7124 80149
Normal	mod_10_EGR3.txt	GO:0071346	cellular response to interferon-gamma	14786	74	115	0.575544	5	0.000273974	0.0323773	CCL2 CCL3 CCL3L3 CCL4 CCL8	6347 6348 414062 6351 6355
Normal	mod_13_NUSAP1.txt	GO:0051301	cell division	14786	312	78	1.64588	29	5.73201e-29	2.30312e-25	BIRC5 BUB1B CCNA2 CCNB2 CCNE2 CDC25C CDCA2 CDCA3 CDCA5 CDK1 CDT1 CENPF ERCC6L HELLS KIF11 KIF2C NCAPG NCAPH NDC80 NEK2 NUF2 PRC1 PTTG1 SKA3 SPAG5 SPC24 TACC3 TPX2 UBE2C	332 701 890 9133 9134 995 157313 83461 113130 983 81620 1063 54821 3070 3832 11004 64151 23397 10403 4751 83540 9055 9232 221150 10615 147841 10460 22974 11065
Normal	mod_13_NUSAP1.txt	GO:0000278	mitotic cell cycle	14786	131	78	0.691059	17	1.74751e-19	3.51075e-16	BUB1B CCNA2 CCNB2 CCNE2 CDCA5 CDT1 CENPF KIF11 KIF15 KIF2C NDC80 NEK2 PBK PKMYT1 PLK1 SKA3 TPX2	701 890 9133 9134 113130 81620 1063 3832 56992 11004 10403 4751 55872 9088 5347 221150 22974
Normal	mod_13_NUSAP1.txt	GO:0007059	chromosome segregation	14786	59	78	0.31124	9	1.99895e-11	2.67726e-08	BIRC5 CDT1 CENPF HJURP NDC80 NEK2 NUF2 SKA3 SPAG5	332 81620 1063 55355 10403 4751 83540 221150 10615
Normal	mod_13_NUSAP1.txt	GO:0008283	cell proliferation	14786	301	78	1.58785	15	4.15988e-11	4.1786e-08	AURKB BUB1B CDC25C CDK1 CENPF DLGAP5 KIF15 KIF2C MCM10 MELK MKI67 PLK1 TACC3 TPX2 UHRF1	9212 701 995 983 1063 9787 56992 11004 55388 9833 4288 5347 10460 22974 29128
Normal	mod_13_NUSAP1.txt	GO:0000070	mitotic sister chromatid segregation	14786	30	78	0.158258	7	1.59467e-10	1.28148e-07	ESPL1 KIF18A NDC80 NEK2 NUSAP1 PLK1 SPAG5	9700 81930 10403 4751 51203 5347 10615
Normal	mod_13_NUSAP1.txt	GO:0007088	regulation of mitotic nuclear division	14786	38	78	0.20046	7	9.55809e-10	6.40073e-07	CCNA2 CCNB2 CCNE2 CDC25C MKI67 NEK2 PKMYT1	890 9133 9134 995 4288 4751 9088
Normal	mod_13_NUSAP1.txt	GO:0000086	G2/M transition of mitotic cell cycle	14786	117	78	0.617205	9	1.02876e-08	5.90506e-06	CCNA2 CCNB2 CDC25C CDK1 FOXM1 MELK NEK2 PKMYT1 PLK1	890 9133 995 983 2305 9833 4751 9088 5347
Normal	mod_13_NUSAP1.txt	GO:0031145	anaphase-promoting complex-dependent catabolic process	14786	37	78	0.195185	6	3.61764e-08	1.81696e-05	AURKB BUB1B CDK1 PLK1 PTTG1 UBE2C	9212 701 983 5347 9232 11065
Normal	mod_13_NUSAP1.txt	GO:0051315	attachment of mitotic spindle microtubules to kinetochore	14786	10	78	0.0527526	4	1.46892e-07	6.55793e-05	CDT1 KIF2C NDC80 NUF2	81620 11004 10403 83540
Normal	mod_13_NUSAP1.txt	GO:0000079	regulation of cyclin-dependent protein serine/threonine kinase activity	14786	48	78	0.253212	6	1.82378e-07	7.32795e-05	CCNA2 CCNB2 CCNE2 CDC25C CDKN3 PKMYT1	890 9133 9134 995 1033 9088
Normal	mod_13_NUSAP1.txt	GO:0000281	mitotic cytokinesis	14786	60	78	0.316516	6	7.07659e-07	0.000236948	CDT1 ESPL1 KIF20A KIF4A NUSAP1 PLK1	81620 9700 10112 24137 51203 5347
Normal	mod_13_NUSAP1.txt	GO:0007076	mitotic chromosome condensation	14786	14	78	0.0738536	4	6.89047e-07	0.000236948	CDCA5 NCAPG NCAPH NUSAP1	113130 64151 23397 51203
Normal	mod_13_NUSAP1.txt	GO:0006281	DNA repair	14786	194	78	1.0234	9	7.99622e-07	0.000247145	CDK1 CLSPN FOXM1 POLQ PTTG1 RAD51 RAD54L UBE2T UHRF1	983 63967 2305 10721 9232 5888 8438 29089 29128
Normal	mod_13_NUSAP1.txt	GO:0045143	homologous chromosome segregation	14786	5	78	0.0263763	3	1.4016e-06	0.000402259	ESPL1 PLK1 PTTG1	9700 5347 9232
Normal	mod_13_NUSAP1.txt	GO:0007018	microtubule-based movement	14786	69	78	0.363993	6	1.63197e-06	0.00043715	KIF11 KIF15 KIF18A KIF20A KIF2C KIF4A	3832 56992 81930 10112 11004 24137
Normal	mod_13_NUSAP1.txt	GO:0007052	mitotic spindle organization	14786	39	78	0.205735	5	1.7953e-06	0.000450844	AURKB KIF11 KIF4A NDC80 NUF2	9212 3832 24137 10403 83540
Normal	mod_13_NUSAP1.txt	GO:0006468	protein phosphorylation	14786	427	78	2.25254	12	2.2315e-06	0.000527421	AURKB BIRC5 BUB1B CCNB2 CCNE2 CDK1 MAST1 MELK NEK2 PBK PKMYT1 PLK1	9212 332 701 9133 9134 983 22983 9833 4751 55872 9088 5347
Normal	mod_13_NUSAP1.txt	GO:0010389	regulation of G2/M transition of mitotic cell cycle	14786	75	78	0.395645	6	2.67341e-06	0.000561021	CDK1 CENPF HMMR NEK2 PLK1 TPX2	983 1063 3161 4751 5347 22974
Normal	mod_13_NUSAP1.txt	GO:0051383	kinetochore organization	14786	6	78	0.0316516	3	2.79254e-06	0.000561021	CDT1 NDC80 NUF2	81620 10403 83540
Normal	mod_13_NUSAP1.txt	GO:0051983	regulation of chromosome segregation	14786	6	78	0.0316516	3	2.79254e-06	0.000561021	AURKB KIF2C MKI67	9212 11004 4288
Normal	mod_13_NUSAP1.txt	GO:0006260	DNA replication	14786	119	78	0.627756	7	3.01676e-06	0.000577206	CDC45 CDK1 CDT1 CLSPN DTL MCM10 RRM2	8318 983 81620 63967 51514 55388 6241
Normal	mod_13_NUSAP1.txt	GO:0071897	DNA biosynthetic process	14786	20	78	0.105505	4	3.25586e-06	0.000594639	CENPF POLQ TK1 TYMS	1063 10721 7083 7298
Normal	mod_13_NUSAP1.txt	GO:0007049	cell cycle	14786	236	78	1.24496	9	4.04164e-06	0.000676637	BIRC5 CDCA2 CDCA3 ERCC6L HELLS HJURP MKI67 SPC24 UHRF1	332 157313 83461 54821 3070 55355 4288 147841 29128
Normal	mod_13_NUSAP1.txt	GO:0007094	mitotic spindle assembly checkpoint	14786	21	78	0.11078	4	4.00587e-06	0.000676637	AURKB BUB1B CENPF PLK1	9212 701 1063 5347
Normal	mod_13_NUSAP1.txt	GO:0000083	regulation of transcription involved in G1/S transition of mitotic cell cycle	14786	22	78	0.116056	4	4.8765e-06	0.00078375	CDC45 CDT1 RRM2 TYMS	8318 81620 6241 7298
Normal	mod_13_NUSAP1.txt	GO:0000082	G1/S transition of mitotic cell cycle	14786	87	78	0.458948	6	6.37695e-06	0.000985485	CCNE2 CDC45 CDKN3 CDT1 IQGAP3 MCM10	9134 8318 1033 81620 128239 55388
Normal	mod_13_NUSAP1.txt	GO:0051310	metaphase plate congression	14786	10	78	0.0527526	3	1.65019e-05	0.00236802	CENPF KIF2C NDC80	1063 11004 10403
Normal	mod_13_NUSAP1.txt	GO:0071168	protein localization to chromatin	14786	10	78	0.0527526	3	1.65019e-05	0.00236802	ESCO2 EZH2 PLK1	157570 2146 5347
Normal	mod_13_NUSAP1.txt	GO:0007077	mitotic nuclear envelope disassembly	14786	12	78	0.0633031	3	3.0024e-05	0.00415988	CCNB2 CDK1 PLK1	9133 983 5347
Normal	mod_13_NUSAP1.txt	GO:0032465	regulation of cytokinesis	14786	37	78	0.195185	4	4.14635e-05	0.00555335	AURKB KIF20A PLK1 PRC1	9212 10112 5347 9055
Normal	mod_13_NUSAP1.txt	GO:0007051	spindle organization	14786	14	78	0.0738536	3	4.92995e-05	0.00638985	AURKB KIF11 SPAG5	9212 3832 10615
Normal	mod_13_NUSAP1.txt	GO:0006890	retrograde vesicle-mediated transport, Golgi to ER	14786	82	78	0.432571	5	7.12985e-05	0.00895242	KIF11 KIF15 KIF18A KIF2C KIF4A	3832 56992 81930 11004 24137
Normal	mod_13_NUSAP1.txt	GO:0019886	antigen processing and presentation of exogenous peptide antigen via MHC class II	14786	92	78	0.485324	5	0.000123339	0.0150174	KIF11 KIF15 KIF18A KIF2C KIF4A	3832 56992 81930 11004 24137
Normal	mod_13_NUSAP1.txt	GO:0051321	meiotic cell cycle	14786	52	78	0.274314	4	0.000160079	0.0189175	NEK2 PKMYT1 RAD51 RAD54L	4751 9088 5888 8438
Normal	mod_13_NUSAP1.txt	GO:0006270	DNA replication initiation	14786	23	78	0.121331	3	0.000231795	0.0258709	CCNE2 CDC45 MCM10	9134 8318 55388
Normal	mod_13_NUSAP1.txt	GO:0051726	regulation of cell cycle	14786	105	78	0.553902	5	0.000229612	0.0258709	CCNB2 CENPF DTL FOXM1 PLK1	9133 1063 51514 2305 5347
Normal	mod_13_NUSAP1.txt	GO:0007091	metaphase/anaphase transition of mitotic cell cycle	14786	5	78	0.0263763	2	0.000271921	0.0280148	BUB1B TACC3	701 10460
Normal	mod_13_NUSAP1.txt	GO:0010971	positive regulation of G2/M transition of mitotic cell cycle	14786	24	78	0.126606	3	0.000263905	0.0280148	CDC25C CDK1 DTL	995 983 51514
Normal	mod_13_NUSAP1.txt	GO:0046602	regulation of mitotic centrosome separation	14786	5	78	0.0263763	2	0.000271921	0.0280148	KIF11 NEK2	3832 4751
Normal	mod_13_NUSAP1.txt	GO:0001578	microtubule bundle formation	14786	25	78	0.131882	3	0.000298755	0.03001	KIF20A PLK1 PRC1	10112 5347 9055
Normal	mod_13_NUSAP1.txt	GO:0008608	attachment of spindle microtubules to kinetochore	14786	6	78	0.0316516	2	0.000406485	0.0379827	AURKB NDC80	9212 10403
Normal	mod_13_NUSAP1.txt	GO:0010216	maintenance of DNA methylation	14786	6	78	0.0316516	2	0.000406485	0.0379827	HELLS UHRF1	3070 29128
Normal	mod_13_NUSAP1.txt	GO:2000373	positive regulation of DNA topoisomerase (ATP-hydrolyzing) activity	14786	6	78	0.0316516	2	0.000406485	0.0379827	NCAPH UHRF1	23397 29128
Normal	mod_13_NUSAP1.txt	GO:0090307	mitotic spindle assembly	14786	29	78	0.152983	3	0.000467483	0.0426897	KIF11 NEK2 TPX2	3832 4751 22974
Normal	mod_13_NUSAP1.txt	GO:0000076	DNA replication checkpoint	14786	7	78	0.0369268	2	0.000567131	0.0484837	CDC45 CDT1	8318 81620
Normal	mod_13_NUSAP1.txt	GO:0032873	negative regulation of stress-activated MAPK cascade	14786	7	78	0.0369268	2	0.000567131	0.0484837	FOXM1 PBK	2305 55872
Normal	mod_13_NUSAP1.txt	GO:0051988	regulation of attachment of spindle microtubules to kinetochore	14786	7	78	0.0369268	2	0.000567131	0.0484837	NEK2 SPAG5	4751 10615
Normal	mod_21_C1QC.txt	GO:0006954	inflammatory response	14786	267	65	1.17375	14	7.47839e-12	3.00482e-08	AIF1 C3AR1 CCR1 CD14 CMKLR1 CSF1R FCGR2B FOLR2 FPR3 HCK NFAM1 SCN9A SIGLEC1 STAB1	199 719 1230 929 1240 1436 2213 2350 2359 3055 150372 6335 6614 23166
Normal	mod_21_C1QC.txt	GO:0045087	innate immune response	14786	271	65	1.19133	13	1.38761e-10	2.78772e-07	C1QA C1QB C1QC CD14 CD209 CLEC10A CR1 CSF1R FCER1G NCF1 NCF2 RNASE6 TYROBP	712 713 714 929 30835 10462 1378 1436 2207 653361 4688 6039 7305
Normal	mod_21_C1QC.txt	GO:0045730	respiratory burst	14786	12	65	0.0527526	5	1.08548e-09	1.45382e-06	NCF1 NCF1B NCF1C NCF2 NCF4	653361 654816 654817 4688 4689
Normal	mod_21_C1QC.txt	GO:0043312	neutrophil degranulation	14786	399	65	1.75402	14	1.50929e-09	1.51608e-06	AP2A2 ARSB C3AR1 CD14 CD33 CR1 DOCK2 FCER1G FCGR2A LILRB2 LILRB3 NCKAP1L NFAM1 TYROBP	161 411 719 929 945 1378 1794 2207 2212 10288 11025 3071 150372 7305
Normal	mod_21_C1QC.txt	GO:0002430	complement receptor mediated signaling pathway	14786	6	65	0.0263763	4	5.06778e-09	4.07247e-06	C3AR1 CMKLR1 CR1 FPR3	719 1240 1378 2359
Normal	mod_21_C1QC.txt	GO:0006801	superoxide metabolic process	14786	19	65	0.083525	5	1.55634e-08	1.04223e-05	NCF1 NCF1B NCF1C NCF2 NCF4	653361 654816 654817 4688 4689
Normal	mod_21_C1QC.txt	GO:0002250	adaptive immune response	14786	106	65	0.465981	8	1.92183e-08	1.10313e-05	CD209 CD86 CLEC10A LILRA6 LILRB2 LILRB3 LILRB5 MCOLN1	30835 942 10462 79168 10288 11025 10990 57192
Normal	mod_21_C1QC.txt	GO:0007166	cell surface receptor signaling pathway	14786	195	65	0.85723	9	1.69592e-07	8.20397e-05	CCR1 CD14 CD86 IL12RB2 IL2RA LILRB2 LILRB3 LILRB5 NFAM1	1230 929 942 3595 3559 10288 11025 10990 150372
Normal	mod_21_C1QC.txt	GO:0030449	regulation of complement activation	14786	30	65	0.131882	5	1.83762e-07	8.20397e-05	C1QA C1QB C1QC C3AR1 CR1	712 713 714 719 1378
Normal	mod_21_C1QC.txt	GO:0006955	immune response	14786	234	65	1.02868	9	7.89966e-07	0.000317408	C1QC CCR1 CD86 CMKLR1 FCGR2B IL2RA LILRB2 NCF4 TNFSF8	714 1230 942 1240 2213 3559 10288 4689 944
Normal	mod_21_C1QC.txt	GO:0006958	complement activation, classical pathway	14786	20	65	0.087921	4	1.56289e-06	0.000570882	C1QA C1QB C1QC CR1	712 713 714 1378
Normal	mod_21_C1QC.txt	GO:0042102	positive regulation of T cell proliferation	14786	47	65	0.206614	5	1.86745e-06	0.000625283	AIF1 CD209 CD86 LILRB2 NCKAP1L	199 30835 942 10288 3071
Normal	mod_21_C1QC.txt	GO:0006935	chemotaxis	14786	87	65	0.382456	6	2.17979e-06	0.000673723	C3AR1 CCR1 CMKLR1 DOCK2 FPR3 NCKAP1L	719 1230 1240 1794 2359 3071
Normal	mod_21_C1QC.txt	GO:0006898	receptor-mediated endocytosis	14786	105	65	0.461585	6	6.53177e-06	0.00187462	CD14 CD163L1 DAB2 FCGR2B FOLR2 STAB1	929 283316 1601 2213 2350 23166
Normal	mod_21_C1QC.txt	GO:0090026	positive regulation of monocyte chemotaxis	14786	14	65	0.0615447	3	2.85123e-05	0.0076375	AIF1 CCR1 LGMN	199 1230 5641
Normal	mod_21_C1QC.txt	GO:0006968	cellular defense response	14786	42	65	0.184634	4	3.35782e-05	0.00843233	LILRB2 NCF1 NCF2 TYROBP	10288 653361 4688 7305
Normal	mod_21_C1QC.txt	GO:0007267	cell-cell signaling	14786	142	65	0.624239	6	3.6587e-05	0.00864746	C1QA CCR1 CD33 LILRB2 STAB1 TNFSF8	712 1230 945 10288 23166 944
Normal	mod_21_C1QC.txt	GO:0006952	defense response	14786	47	65	0.206614	4	5.26337e-05	0.0111583	FCGR2B LILRB3 LILRB5 RNASE6	2213 11025 10990 6039
Normal	mod_21_C1QC.txt	GO:0006956	complement activation	14786	17	65	0.0747329	3	5.27647e-05	0.0111583	C1QA C1QB C1QC	712 713 714
Normal	mod_21_C1QC.txt	GO:0006911	phagocytosis, engulfment	14786	21	65	0.0923171	3	0.000101912	0.0204742	AIF1 FCER1G FCGR2B	199 2207 2213
Normal	mod_21_C1QC.txt	GO:0048010	vascular endothelial growth factor receptor signaling pathway	14786	60	65	0.263763	4	0.000137866	0.0251794	NCF1 NCF2 NCF4 NCKAP1L	653361 4688 4689 3071
Normal	mod_21_C1QC.txt	GO:0050776	regulation of immune response	14786	113	65	0.496754	5	0.000136735	0.0251794	CD200R1 CD33 FCGR2B LILRB2 TYROBP	131450 945 2213 10288 7305
Normal	mod_21_C1QC.txt	GO:0007200	phospholipase C-activating G protein-coupled receptor signaling pathway	14786	27	65	0.118693	3	0.000219947	0.033374	C3AR1 CMKLR1 FPR3	719 1240 2359
Normal	mod_21_C1QC.txt	GO:0030316	osteoclast differentiation	14786	26	65	0.114297	3	0.000196123	0.033374	CSF1R FCER1G TYROBP	1436 2207 7305
Normal	mod_21_C1QC.txt	GO:0038096	Fc-gamma receptor signaling pathway involved in phagocytosis	14786	68	65	0.298931	4	0.000224265	0.033374	FCGR2A FCGR2B HCK NCKAP1L	2212 2213 3055 3071
Normal	mod_21_C1QC.txt	GO:0043085	positive regulation of catalytic activity	14786	67	65	0.294535	4	0.000211769	0.033374	NCF1B NCF1C NCF2 NCF4	654816 654817 4688 4689
Normal	mod_21_C1QC.txt	GO:0050690	regulation of defense response to virus by virus	14786	27	65	0.118693	3	0.000219947	0.033374	AP2A2 DOCK2 HCK	161 1794 3055
Normal	mod_21_C1QC.txt	GO:0050766	positive regulation of phagocytosis	14786	28	65	0.123089	3	0.000245569	0.0352391	DOCK2 FCER1G FCGR2B	1794 2207 2213
Normal	mod_21_C1QC.txt	GO:0007165	signal transduction	14786	726	65	3.19153	11	0.00029306	0.0405059	CD200R1 CD33 CD86 CSF1R FCGR2B FPR3 LILRB2 NFAM1 SPARCL1 TNFSF8 TYROBP	131450 945 942 1436 2213 2359 10288 150372 8404 944 7305
Normal	mod_21_C1QC.txt	GO:0042130	negative regulation of T cell proliferation	14786	30	65	0.131882	3	0.000302433	0.0405059	CD86 IL2RA LILRB2	942 3559 10288
Normal	mod_26_RSAD2.txt	GO:0060337	type I interferon signaling pathway	14786	49	46	0.152441	17	4.98436e-32	2.00272e-28	ADAR HLA-A IFI27 IFI35 IFI6 IFIT3 IRF7 IRF9 ISG15 MX1 OAS1 OAS3 OASL RSAD2 SP100 STAT1 XAF1	103 3105 3429 3430 2537 3437 3665 10379 9636 4599 4938 4940 8638 91543 6672 6772 54739
Normal	mod_26_RSAD2.txt	GO:0051607	defense response to virus	14786	142	46	0.441769	21	5.22407e-31	1.04951e-27	ADAR DDX58 DDX60 DTX3L IFI27 IFI6 IFIH1 IFIT3 IFIT5 IRF7 IRF9 ISG15 MX1 OAS1 OAS3 OASL PARP9 PLSCR1 RSAD2 STAT1 TRIM22	103 23586 55601 151636 3429 2537 64135 3437 24138 3665 10379 9636 4599 4938 4940 8638 83666 5359 91543 6772 10346
Normal	mod_26_RSAD2.txt	GO:0009615	response to virus	14786	92	46	0.286217	13	7.47442e-19	1.00107e-15	ADAR DDX58 DDX60 IFI44 IFIH1 IFIT3 IRF7 MX1 OAS1 OAS3 OASL RSAD2 TRIM22	103 23586 55601 10561 64135 3437 3665 4599 4938 4940 8638 91543 10346
Normal	mod_26_RSAD2.txt	GO:0045071	negative regulation of viral genome replication	14786	35	46	0.108887	8	1.02083e-13	1.02542e-10	IFIT5 ISG15 MX1 OAS1 OAS3 OASL PLSCR1 RSAD2	24138 9636 4599 4938 4940 8638 5359 91543
Normal	mod_26_RSAD2.txt	GO:0060333	interferon-gamma-mediated signaling pathway	14786	66	46	0.205329	9	3.86094e-13	3.10265e-10	HLA-A IRF7 IRF9 OAS1 OAS3 OASL SP100 STAT1 TRIM22	3105 3665 10379 4938 4940 8638 6672 6772 10346
Normal	mod_26_RSAD2.txt	GO:0045087	innate immune response	14786	271	46	0.843095	13	1.17284e-12	7.8541e-10	ADAR DDX58 DDX60 DTX3L IFI27 IFI6 IFIH1 IFIT5 IRF7 MX1 PARP14 PARP9 TRIM14	103 23586 55601 151636 3429 2537 64135 24138 3665 4599 54625 83666 9830
Normal	mod_26_RSAD2.txt	GO:0032727	positive regulation of interferon-alpha production	14786	12	46	0.0373326	4	3.98442e-08	2.28706e-05	DDX58 IFIH1 IRF7 STAT1	23586 64135 3665 6772
Normal	mod_26_RSAD2.txt	GO:0002230	positive regulation of defense response to virus by host	14786	20	46	0.062221	4	3.82958e-07	0.00019234	DDX58 DTX3L PARP9 STAT1	23586 151636 83666 6772
Normal	mod_26_RSAD2.txt	GO:0034340	response to type I interferon	14786	8	46	0.0248884	3	1.56101e-06	0.000696904	ISG15 MX1 SP100	9636 4599 6672
Normal	mod_26_RSAD2.txt	GO:0035456	response to interferon-beta	14786	9	46	0.0279995	3	2.33641e-06	0.000938769	PLSCR1 STAT1 XAF1	5359 6772 54739
Normal	mod_26_RSAD2.txt	GO:1904469	positive regulation of tumor necrosis factor secretion	14786	11	46	0.0342216	3	4.56938e-06	0.00166907	DDX58 IFIH1 LGALS9	23586 64135 3965
Normal	mod_26_RSAD2.txt	GO:0071360	cellular response to exogenous dsRNA	14786	12	46	0.0373326	3	6.07923e-06	0.00203553	DDX58 IFIH1 RALB	23586 64135 5899
Normal	mod_26_RSAD2.txt	GO:2000778	positive regulation of interleukin-6 secretion	14786	18	46	0.0559989	3	2.22552e-05	0.00687856	DDX58 IFIH1 LGALS9	23586 64135 3965
Normal	mod_26_RSAD2.txt	GO:0016032	viral process	14786	316	46	0.983092	7	4.98568e-05	0.0143089	DDX58 IFIH1 ISG15 RSAD2 SP100 STAT1 TRIM22	23586 64135 9636 91543 6672 6772 10346
Normal	mod_26_RSAD2.txt	GO:0032480	negative regulation of type I interferon production	14786	27	46	0.0839984	3	7.8225e-05	0.0196443	DDX58 IFIH1 ISG15	23586 64135 9636
Normal	mod_26_RSAD2.txt	GO:0032728	positive regulation of interferon-beta production	14786	27	46	0.0839984	3	7.8225e-05	0.0196443	DDX58 IFIH1 IRF7	23586 64135 3665
Normal	mod_26_RSAD2.txt	GO:0009597	detection of virus	14786	5	46	0.0155553	2	9.41263e-05	0.022247	DDX58 IFIH1	23586 64135
Normal	mod_26_RSAD2.txt	GO:0060760	positive regulation of response to cytokine stimulus	14786	6	46	0.0186663	2	0.00014091	0.0314541	DDX58 IFIH1	23586 64135
Normal	mod_26_RSAD2.txt	GO:1902741	positive regulation of interferon-alpha secretion	14786	7	46	0.0217774	2	0.000196882	0.0416354	DDX58 IFIH1	23586 64135
Normal	mod_56_COL3A1.txt	GO:0030199	collagen fibril organization	14786	37	25	0.0625592	7	1.56571e-13	6.29103e-10	COL14A1 COL1A1 COL1A2 COL3A1 COL5A1 COL5A2 LUM	7373 1277 1278 1281 1289 1290 4060
Normal	mod_56_COL3A1.txt	GO:0030198	extracellular matrix organization	14786	167	25	0.282362	9	4.21395e-12	8.46583e-09	COL14A1 COL1A1 COL1A2 COL3A1 COL5A1 COL5A2 COL6A3 ICAM5 LUM	7373 1277 1278 1281 1289 1290 1293 7087 4060
Normal	mod_56_COL3A1.txt	GO:0043588	skin development	14786	33	25	0.055796	4	2.51586e-07	0.000336958	COL1A1 COL3A1 COL5A1 COL5A2	1277 1281 1289 1290
Normal	mod_56_COL3A1.txt	GO:0001501	skeletal system development	14786	101	25	0.17077	5	6.41564e-07	0.000644451	COL1A1 COL1A2 COL3A1 COL5A2 IGF1	1277 1278 1281 1290 3479
Normal	mod_56_COL3A1.txt	GO:0071230	cellular response to amino acid stimulus	14786	46	25	0.0777763	4	9.88575e-07	0.000794419	COL1A1 COL1A2 COL3A1 COL5A2	1277 1278 1281 1290
Normal	mod_56_COL3A1.txt	GO:0001568	blood vessel development	14786	35	25	0.0591776	3	2.69656e-05	0.0180579	COL1A1 COL1A2 COL5A1	1277 1278 1289
Normal	mod_56_COL3A1.txt	GO:0050776	regulation of immune response	14786	113	25	0.191059	4	3.61427e-05	0.0207459	COL1A1 COL1A2 COL3A1 ICAM5	1277 1278 1281 7087
Normal	mod_56_COL3A1.txt	GO:0043589	skin morphogenesis	14786	7	25	0.0118355	2	5.73384e-05	0.0287982	COL1A1 COL1A2	1277 1278
Normal	mod_56_COL3A1.txt	GO:0032964	collagen biosynthetic process	14786	8	25	0.0135263	2	7.63719e-05	0.0340958	COL1A1 COL5A1	1277 1289
Normal	mod_58_KLRK1.txt	GO:0002250	adaptive immune response	14786	106	27	0.193561	10	1.7707e-15	7.11469e-12	CAMK4 CD3D CD3E CD3G CD6 KLRK1 SIT1 THEMIS TRAT1 ZNF683	814 915 916 917 923 22914 27240 387357 50852 257101
Normal	mod_58_KLRK1.txt	GO:0050776	regulation of immune response	14786	113	27	0.206344	9	2.6875e-13	5.3992e-10	CD3D CD3E CD3G CD8A ITGAL KLRC1 KLRD1 KLRK1 SLA2	915 916 917 925 3683 3821 3824 22914 84174
Normal	mod_58_KLRK1.txt	GO:0007166	cell surface receptor signaling pathway	14786	195	27	0.35608	8	1.41977e-09	1.90154e-06	CD2 CD3D CD3E CD3G CD8A CXCR3 KLRC1 KLRD1	914 915 916 917 925 2833 3821 3824
Normal	mod_58_KLRK1.txt	GO:0042110	T cell activation	14786	39	27	0.071216	5	7.57117e-09	7.60524e-06	CD2 CD3E CD3G CD8A SLA2	914 916 917 925 84174
Normal	mod_58_KLRK1.txt	GO:0050852	T cell receptor signaling pathway	14786	103	27	0.188083	6	2.59325e-08	2.08394e-05	CD3D CD3E CD3G LCK THEMIS TRAT1	915 916 917 3932 387357 50852
Normal	mod_58_KLRK1.txt	GO:0030217	T cell differentiation	14786	27	27	0.0493034	4	1.50348e-07	0.000100683	CD3D CD3E CD3G LCK	915 916 917 3932
Normal	mod_58_KLRK1.txt	GO:0045059	positive thymic T cell selection	14786	8	27	0.0146084	3	3.02243e-07	0.000173487	CD3D CD3E CD3G	915 916 917
Normal	mod_58_KLRK1.txt	GO:0007169	transmembrane receptor protein tyrosine kinase signaling pathway	14786	61	27	0.111389	4	4.28524e-06	0.00215226	CD3E CD8A LCK TRAT1	916 925 3932 50852
Normal	mod_58_KLRK1.txt	GO:0033634	positive regulation of cell-cell adhesion mediated by integrin	14786	5	27	0.00913026	2	3.20034e-05	0.0142877	CCL5 CD3E	6352 916
Normal	mod_58_KLRK1.txt	GO:0050863	regulation of T cell activation	14786	6	27	0.0109563	2	4.79509e-05	0.0175152	CCL5 SIT1	6352 27240
Normal	mod_58_KLRK1.txt	GO:0050869	negative regulation of B cell activation	14786	6	27	0.0109563	2	4.79509e-05	0.0175152	SLA2 TBC1D10C	84174 374403
Normal	mod_58_KLRK1.txt	GO:0031295	T cell costimulation	14786	45	27	0.0821723	3	7.32124e-05	0.0226283	CD3E KLRK1 LCK	916 22914 3932
Normal	mod_58_KLRK1.txt	GO:0070098	chemokine-mediated signaling pathway	14786	45	27	0.0821723	3	7.32124e-05	0.0226283	CCL5 CXCR3 CXCR6	6352 2833 10663
Normal	mod_58_KLRK1.txt	GO:0042102	positive regulation of T cell proliferation	14786	47	27	0.0858244	3	8.34569e-05	0.0239521	CCL5 CD3E CD6	6352 916 923
Normal	mod_58_KLRK1.txt	GO:0006954	inflammatory response	14786	267	27	0.487556	5	0.000107811	0.0288789	CAMK4 CCL5 CXCR3 CXCR6 ITGAL	814 6352 2833 10663 3683
Normal	mod_58_KLRK1.txt	GO:0050862	positive regulation of T cell receptor signaling pathway	14786	11	27	0.0200866	2	0.000174832	0.0439046	LCK TRAT1	3932 50852
Normal	mod_61_DERL3.txt	GO:0002250	adaptive immune response	14786	106	19	0.13621	4	8.9024e-06	0.0357698	CD79A SLAMF7 TNFRSF13B TNFRSF17	973 57823 23495 608
Normal	mod_86_HLA-DRB1.txt	GO:0019886	antigen processing and presentation of exogenous peptide antigen via MHC class II	14786	92	16	0.0995536	13	4.77597e-27	1.91899e-23	CD74 HLA-DMA HLA-DMB HLA-DOA HLA-DPA1 HLA-DPB1 HLA-DQA1 HLA-DQA2 HLA-DQB1 HLA-DQB2 HLA-DRA HLA-DRB1 HLA-DRB5	972 3108 3109 3111 3113 3115 3117 3118 3119 3120 3122 3123 3127
Normal	mod_86_HLA-DRB1.txt	GO:0060333	interferon-gamma-mediated signaling pathway	14786	66	16	0.0714189	10	1.20601e-20	2.42287e-17	CIITA HLA-DPA1 HLA-DPB1 HLA-DQA1 HLA-DQA2 HLA-DQB1 HLA-DQB2 HLA-DRA HLA-DRB1 HLA-DRB5	4261 3113 3115 3117 3118 3119 3120 3122 3123 3127
Normal	mod_86_HLA-DRB1.txt	GO:0050852	T cell receptor signaling pathway	14786	103	16	0.111457	9	2.97002e-16	3.97784e-13	HLA-DPA1 HLA-DPB1 HLA-DQA1 HLA-DQA2 HLA-DQB1 HLA-DQB2 HLA-DRA HLA-DRB1 HLA-DRB5	3113 3115 3117 3118 3119 3120 3122 3123 3127
Normal	mod_86_HLA-DRB1.txt	GO:0006955	immune response	14786	234	16	0.253212	10	5.99335e-15	6.02032e-12	CIITA HLA-DMA HLA-DMB HLA-DOA HLA-DPA1 HLA-DQA1 HLA-DQA2 HLA-DQB1 HLA-DQB2 HLA-DRA	4261 3108 3109 3111 3113 3117 3118 3119 3120 3122
Normal	mod_86_HLA-DRB1.txt	GO:0042102	positive regulation of T cell proliferation	14786	47	16	0.0508589	3	1.6375e-05	0.013159	HLA-DMB HLA-DPA1 HLA-DPB1	3109 3113 3115
Normal	mod_88_IFITM1.txt	GO:0035455	response to interferon-alpha	14786	9	11	0.00669552	2	1.8063e-05	0.0362885	IFITM1 IFITM2	8519 10581
Normal	mod_88_IFITM1.txt	GO:0035456	response to interferon-beta	14786	9	11	0.00669552	2	1.8063e-05	0.0362885	IFITM1 IFITM2	8519 10581
Normal	mod_97_HIST2H2BE.txt	GO:0006334	nucleosome assembly	14786	63	18	0.0766942	9	1.20298e-17	4.83356e-14	HIST1H1C HIST1H2BG HIST1H2BJ HIST1H2BK HIST1H3D HIST1H3H HIST1H4H HIST2H2BE HIST2H4A	3006 8339 8970 85236 8351 8357 8365 8349 8370
Normal	mod_97_HIST2H2BE.txt	GO:0002227	innate immune response in mucosa	14786	9	18	0.0109563	4	1.92944e-10	3.87624e-07	HIST1H2BG HIST1H2BJ HIST1H2BK HIST2H2BE	8339 8970 85236 8349
Normal	mod_97_HIST2H2BE.txt	GO:0032200	telomere organization	14786	11	18	0.013391	4	5.04563e-10	6.75778e-07	HIST1H3D HIST1H3H HIST1H4H HIST2H4A	8351 8357 8365 8370
Normal	mod_97_HIST2H2BE.txt	GO:0019731	antibacterial humoral response	14786	13	18	0.0158258	4	1.09156e-09	1.09648e-06	HIST1H2BG HIST1H2BJ HIST1H2BK HIST2H2BE	8339 8970 85236 8349
Normal	mod_97_HIST2H2BE.txt	GO:0006325	chromatin organization	14786	110	18	0.13391	6	2.55043e-09	1.85646e-06	HIST1H2AC HIST1H2AD HIST1H2AE HIST1H3D HIST1H3H HIST2H2AA3	8334 3013 3012 8351 8357 8337
Normal	mod_97_HIST2H2BE.txt	GO:0006335	DNA replication-dependent nucleosome assembly	14786	16	18	0.0194779	4	2.77221e-09	1.85646e-06	HIST1H3D HIST1H3H HIST1H4H HIST2H4A	8351 8357 8365 8370
Normal	mod_97_HIST2H2BE.txt	GO:0000183	chromatin silencing at rDNA	14786	20	18	0.0243474	4	7.35753e-09	4.22322e-06	HIST1H3D HIST1H3H HIST1H4H HIST2H4A	8351 8357 8365 8370
Normal	mod_97_HIST2H2BE.txt	GO:0061844	antimicrobial humoral immune response mediated by antimicrobial peptide	14786	25	18	0.0304342	4	1.91374e-08	9.61174e-06	HIST1H2BG HIST1H2BJ HIST1H2BK HIST2H2BE	8339 8970 85236 8349
Normal	mod_97_HIST2H2BE.txt	GO:0051290	protein heterotetramerization	14786	31	18	0.0377384	4	4.73852e-08	2.11549e-05	HIST1H3D HIST1H3H HIST1H4H HIST2H4A	8351 8357 8365 8370
Normal	mod_97_HIST2H2BE.txt	GO:0045814	negative regulation of gene expression, epigenetic	14786	33	18	0.0401731	4	6.15307e-08	2.24755e-05	HIST1H3D HIST1H3H HIST1H4H HIST2H4A	8351 8357 8365 8370
Normal	mod_97_HIST2H2BE.txt	GO:0060964	regulation of gene silencing by miRNA	14786	33	18	0.0401731	4	6.15307e-08	2.24755e-05	HIST1H3D HIST1H3H HIST1H4H HIST2H4A	8351 8357 8365 8370
Normal	mod_97_HIST2H2BE.txt	GO:0050830	defense response to Gram-positive bacterium	14786	42	18	0.0511294	4	1.67162e-07	5.59715e-05	HIST1H2BG HIST1H2BJ HIST1H2BK HIST2H2BE	8339 8970 85236 8349
Normal	mod_97_HIST2H2BE.txt	GO:0045652	regulation of megakaryocyte differentiation	14786	47	18	0.0572163	4	2.65371e-07	8.20201e-05	HIST1H3D HIST1H3H HIST1H4H HIST2H4A	8351 8357 8365 8370
Normal	mod_97_HIST2H2BE.txt	GO:0044267	cellular protein metabolic process	14786	134	18	0.163127	4	1.78828e-05	0.00513236	HIST1H3D HIST1H3H HIST1H4H HIST2H4A	8351 8357 8365 8370
Normal	mod_97_HIST2H2BE.txt	GO:0045653	negative regulation of megakaryocyte differentiation	14786	8	18	0.00973894	2	3.90236e-05	0.0104531	HIST1H4H HIST2H4A	8365 8370
Normal	mod_97_HIST2H2BE.txt	GO:0031640	killing of cells of other organism	14786	11	18	0.013391	2	7.64877e-05	0.019208	HIST1H2BJ HIST1H2BK	8970 85236
Normal	mod_97_HIST2H2BE.txt	GO:0006336	DNA replication-independent nucleosome assembly	14786	17	18	0.0206953	2	0.000188316	0.0420364	HIST1H4H HIST2H4A	8365 8370
Normal	mod_97_HIST2H2BE.txt	GO:0016233	telomere capping	14786	17	18	0.0206953	2	0.000188316	0.0420364	HIST1H4H HIST2H4A	8365 8370
Normal	mod_283_QPCT.txt	GO:0045410	positive regulation of interleukin-6 biosynthetic process	14786	5	11	0.00371973	2	5.02564e-06	0.020193	TLR1 TLR6	7096 10333
Normal	mod_283_QPCT.txt	GO:0001775	cell activation	14786	10	11	0.00743947	2	2.25695e-05	0.0453422	TLR1 TLR6	7096 10333
Normal	mod_392_HLA-E.txt	GO:0002476	antigen processing and presentation of endogenous peptide antigen via MHC class Ib	14786	6	10	0.00405789	2	6.16645e-06	0.0231083	HLA-B HLA-E	3106 3133
Normal	mod_392_HLA-E.txt	GO:0002480	antigen processing and presentation of exogenous peptide antigen via MHC class I, TAP-independent	14786	8	10	0.00541052	2	1.15024e-05	0.0231083	HLA-B HLA-E	3106 3133
